# Supplementary material for: Measuring Interoception: The CARdiac Elevation Detection Task
Source: Front Psychol. 2021 Aug 19;12:712896. doi: 10.3389/fpsyg.2021.712896 (PMC8416769; doi:10.3389/fpsyg.2021.712896)
Supplement: Supplementary file 3 [file Data_Sheet_2.CSV]

	subject	timestamp	bpm	hr_timestamp	file	delay	freeText	confidence	hrPerceivedHigher	intensity	date	hr_mean	hr_sd	higher_hr	intensity_perceived
1	AD01SC	2020-08-07 16:52:11.875000+00:00	69	2020-08-07 16:49:59+00:00	data/Q7D51nsKdlTXY78Ug88t1sSbZDC3.jsonl	0 days 00:02:12.875000	Walking up the road (moderate hill)	7	True	High_intensity	2020-08-07	70.4022988505747	10.4274456393123	FALSE	FALSE
2	AD01SC	2020-08-07 17:02:15.990000+00:00	85	2020-08-07 16:59:59+00:00	data/Q7D51nsKdlTXY78Ug88t1sSbZDC3.jsonl	0 days 00:02:16.990000	Walking	6	True	Low_intensity	2020-08-07	70.4022988505747	10.4274456393123	TRUE	FALSE
3	AD01SC	2020-08-07 17:46:29.517000+00:00	67	2020-08-07 17:39:59+00:00	data/Q7D51nsKdlTXY78Ug88t1sSbZDC3.jsonl	0 days 00:06:30.517000	Exercise bike, weight training	8	True	High_intensity	2020-08-07	70.4022988505747	10.4274456393123	FALSE	FALSE
4	AD01SC	2020-08-07 18:44:42.323000+00:00	79	2020-08-07 18:39:59+00:00	data/Q7D51nsKdlTXY78Ug88t1sSbZDC3.jsonl	0 days 00:04:43.323000	Shopping	6	False	Low_intensity	2020-08-07	70.4022988505747	10.4274456393123	FALSE	FALSE
5	AD01SC	2020-08-08 09:27:19.276000+00:00	68	2020-08-08 09:19:59+00:00	data/Q7D51nsKdlTXY78Ug88t1sSbZDC3.jsonl	0 days 00:07:20.276000	Watching videos, making food	9	False	Low_intensity	2020-08-08	70.4022988505747	10.4274456393123	FALSE	FALSE
6	AD01SC	2020-08-08 12:13:53.399000+00:00	76	2020-08-08 12:09:59+00:00	data/Q7D51nsKdlTXY78Ug88t1sSbZDC3.jsonl	0 days 00:03:54.399000	Talking on the phone	10	False	Low_intensity	2020-08-08	70.4022988505747	10.4274456393123	FALSE	FALSE
7	AD01SC	2020-08-08 14:15:15.639000+00:00	79	2020-08-08 14:09:59+00:00	data/Q7D51nsKdlTXY78Ug88t1sSbZDC3.jsonl	0 days 00:05:16.639000	Writing up notes	10	False	Low_intensity	2020-08-08	70.4022988505747	10.4274456393123	FALSE	FALSE
8	AD01SC	2020-08-08 15:42:53.632000+00:00	84	2020-08-08 15:39:59+00:00	data/Q7D51nsKdlTXY78Ug88t1sSbZDC3.jsonl	0 days 00:02:54.632000	Talking on the phone	10	False	Low_intensity	2020-08-08	70.4022988505747	10.4274456393123	TRUE	FALSE
9	AD01SC	2020-08-08 16:28:45.172000+00:00	80	2020-08-08 16:19:59+00:00	data/Q7D51nsKdlTXY78Ug88t1sSbZDC3.jsonl	0 days 00:08:46.172000	Cooking	10	False	Low_intensity	2020-08-08	70.4022988505747	10.4274456393123	FALSE	FALSE
10	AD01SC	2020-08-08 17:47:54.962000+00:00	72	2020-08-08 17:39:59+00:00	data/Q7D51nsKdlTXY78Ug88t1sSbZDC3.jsonl	0 days 00:07:55.962000	Taking a language lesson	10	False	Low_intensity	2020-08-08	70.4022988505747	10.4274456393123	FALSE	FALSE
11	AD01SC	2020-08-09 08:54:01.034000+00:00	70	2020-08-09 08:49:59+00:00	data/Q7D51nsKdlTXY78Ug88t1sSbZDC3.jsonl	0 days 00:04:02.034000	Getting ready to go out	9	False	Low_intensity	2020-08-09	70.4022988505747	10.4274456393123	FALSE	FALSE
12	AD01SC	2020-08-09 09:04:57.276000+00:00	64	2020-08-09 08:59:59+00:00	data/Q7D51nsKdlTXY78Ug88t1sSbZDC3.jsonl	0 days 00:04:58.276000	Watching tv	7	False	Low_intensity	2020-08-09	70.4022988505747	10.4274456393123	FALSE	FALSE
13	AD01SC	2020-08-09 10:21:54.187000+00:00	73	2020-08-09 10:19:59+00:00	data/Q7D51nsKdlTXY78Ug88t1sSbZDC3.jsonl	0 days 00:01:55.187000	Watching tv	10	False	Low_intensity	2020-08-09	70.4022988505747	10.4274456393123	FALSE	FALSE
14	AD01SC	2020-08-09 14:37:07.720000+00:00	90	2020-08-09 14:29:59+00:00	data/Q7D51nsKdlTXY78Ug88t1sSbZDC3.jsonl	0 days 00:07:08.720000	Sitting down	10	False	Low_intensity	2020-08-09	70.4022988505747	10.4274456393123	TRUE	FALSE
15	AD01SC	2020-08-09 14:48:15.127000+00:00	84	2020-08-09 14:39:59+00:00	data/Q7D51nsKdlTXY78Ug88t1sSbZDC3.jsonl	0 days 00:08:16.127000	Sitting down, talking	10	False	Low_intensity	2020-08-09	70.4022988505747	10.4274456393123	TRUE	FALSE
16	AD01SC	2020-08-09 15:54:05.406000+00:00	65	2020-08-09 15:49:59+00:00	data/Q7D51nsKdlTXY78Ug88t1sSbZDC3.jsonl	0 days 00:04:06.406000	Sitting on the bus	7	False	Low_intensity	2020-08-09	70.4022988505747	10.4274456393123	FALSE	FALSE
17	AD01SC	2020-08-09 16:07:04.204000+00:00	91	2020-08-09 15:59:59+00:00	data/Q7D51nsKdlTXY78Ug88t1sSbZDC3.jsonl	0 days 00:07:05.204000	Sitting on the bus	10	False	Low_intensity	2020-08-09	70.4022988505747	10.4274456393123	TRUE	FALSE
18	AD01SC	2020-08-10 09:38:30.192000+00:00	71	2020-08-10 09:29:59+00:00	data/Q7D51nsKdlTXY78Ug88t1sSbZDC3.jsonl	0 days 00:08:31.192000	Working on a report	6	True	Low_intensity	2020-08-10	70.4022988505747	10.4274456393123	FALSE	FALSE
19	AD01SC	2020-08-10 10:33:07.674000+00:00	66	2020-08-10 10:29:59+00:00	data/Q7D51nsKdlTXY78Ug88t1sSbZDC3.jsonl	0 days 00:03:08.674000	Working on computer	6	False	Low_intensity	2020-08-10	70.4022988505747	10.4274456393123	FALSE	FALSE
20	AD01SC	2020-08-10 11:51:59.321000+00:00	64	2020-08-10 11:49:59+00:00	data/Q7D51nsKdlTXY78Ug88t1sSbZDC3.jsonl	0 days 00:02:00.321000	Reading	10	False	Low_intensity	2020-08-10	70.4022988505747	10.4274456393123	FALSE	FALSE
21	AD01SC	2020-08-10 14:04:12.538000+00:00	137	2020-08-10 13:59:59+00:00	data/Q7D51nsKdlTXY78Ug88t1sSbZDC3.jsonl	0 days 00:04:13.538000	Walking	8	True	Low_intensity	2020-08-10	70.4022988505747	10.4274456393123	TRUE	FALSE
22	AD01SC	2020-08-10 14:59:16.546000+00:00	71	2020-08-10 14:49:59+00:00	data/Q7D51nsKdlTXY78Ug88t1sSbZDC3.jsonl	0 days 00:09:17.546000	Shopping	9	False	Low_intensity	2020-08-10	70.4022988505747	10.4274456393123	FALSE	FALSE
23	AD01SC	2020-08-11 08:21:45.199000+00:00	62	2020-08-11 08:19:59+00:00	data/Q7D51nsKdlTXY78Ug88t1sSbZDC3.jsonl	0 days 00:01:46.199000	Sleeping	8	False	Low_intensity	2020-08-11	70.4022988505747	10.4274456393123	FALSE	FALSE
24	AD01SC	2020-08-11 08:54:34.071000+00:00	61	2020-08-11 08:49:59+00:00	data/Q7D51nsKdlTXY78Ug88t1sSbZDC3.jsonl	0 days 00:04:35.071000	Watching tv	9	False	Low_intensity	2020-08-11	70.4022988505747	10.4274456393123	FALSE	FALSE
25	AD01SC	2020-08-11 11:56:05.581000+00:00	85	2020-08-11 11:49:59+00:00	data/Q7D51nsKdlTXY78Ug88t1sSbZDC3.jsonl	0 days 00:06:06.581000	Working on the computer	7	True	Low_intensity	2020-08-11	70.4022988505747	10.4274456393123	TRUE	FALSE
26	AD01SC	2020-08-11 14:15:47.946000+00:00	66	2020-08-11 14:09:59+00:00	data/Q7D51nsKdlTXY78Ug88t1sSbZDC3.jsonl	0 days 00:05:48.946000	Working on computer	9	False	Low_intensity	2020-08-11	70.4022988505747	10.4274456393123	FALSE	FALSE
27	AD01SC	2020-08-11 14:59:10.179000+00:00	66	2020-08-11 14:49:59+00:00	data/Q7D51nsKdlTXY78Ug88t1sSbZDC3.jsonl	0 days 00:09:11.179000	Cooking	7	False	Low_intensity	2020-08-11	70.4022988505747	10.4274456393123	FALSE	FALSE
28	AD01SC	2020-08-11 15:44:29.087000+00:00	64	2020-08-11 15:39:59+00:00	data/Q7D51nsKdlTXY78Ug88t1sSbZDC3.jsonl	0 days 00:04:30.087000	Working on computer	9	False	Low_intensity	2020-08-11	70.4022988505747	10.4274456393123	FALSE	FALSE
29	AD01SC	2020-08-11 19:36:59.168000+00:00	74	2020-08-11 19:29:59+00:00	data/Q7D51nsKdlTXY78Ug88t1sSbZDC3.jsonl	0 days 00:07:00.168000	Studying	10	False	Low_intensity	2020-08-11	70.4022988505747	10.4274456393123	FALSE	FALSE
30	AD01SC	2020-08-12 11:06:41.688000+00:00	76	2020-08-12 10:59:59+00:00	data/Q7D51nsKdlTXY78Ug88t1sSbZDC3.jsonl	0 days 00:06:42.688000	Watching a lecture	8	False	Low_intensity	2020-08-12	70.4022988505747	10.4274456393123	FALSE	FALSE
31	AD01SC	2020-08-12 17:57:09.142000+00:00	63	2020-08-12 17:49:59+00:00	data/Q7D51nsKdlTXY78Ug88t1sSbZDC3.jsonl	0 days 00:07:10.142000	Walking	9	True	Low_intensity	2020-08-12	70.4022988505747	10.4274456393123	FALSE	FALSE
32	AD01SC	2020-08-14 10:27:42.893000+00:00	76	2020-08-14 10:19:59+00:00	data/Q7D51nsKdlTXY78Ug88t1sSbZDC3.jsonl	0 days 00:07:43.893000	Housework	7	True	High_intensity	2020-08-14	70.4022988505747	10.4274456393123	FALSE	FALSE
33	AD01SC	2020-08-14 12:38:57.915000+00:00	73	2020-08-14 12:29:59+00:00	data/Q7D51nsKdlTXY78Ug88t1sSbZDC3.jsonl	0 days 00:08:58.915000	Cooking	6	True	Low_intensity	2020-08-14	70.4022988505747	10.4274456393123	FALSE	FALSE
34	AD01SC	2020-08-14 19:38:30.252000+00:00	68	2020-08-14 19:29:59+00:00	data/Q7D51nsKdlTXY78Ug88t1sSbZDC3.jsonl	0 days 00:08:31.252000	Talking on the phone	8	False	Low_intensity	2020-08-14	70.4022988505747	10.4274456393123	FALSE	FALSE
35	AD01SC	2020-08-17 15:39:38.430000+00:00	76	2020-08-17 15:29:59+00:00	data/Q7D51nsKdlTXY78Ug88t1sSbZDC3.jsonl	0 days 00:09:39.430000	Housework	6	True	High_intensity	2020-08-17	70.4022988505747	10.4274456393123	FALSE	FALSE
36	AD01SC	2020-08-17 16:14:35.207000+00:00	70	2020-08-17 16:09:59+00:00	data/Q7D51nsKdlTXY78Ug88t1sSbZDC3.jsonl	0 days 00:04:36.207000	Housework	7	False	High_intensity	2020-08-17	70.4022988505747	10.4274456393123	FALSE	FALSE
37	AD01SC	2020-08-17 19:21:47.612000+00:00	66	2020-08-17 19:19:59+00:00	data/Q7D51nsKdlTXY78Ug88t1sSbZDC3.jsonl	0 days 00:01:48.612000	Watching a film	9	False	Low_intensity	2020-08-17	70.4022988505747	10.4274456393123	FALSE	FALSE
38	AD01SC	2020-08-18 13:06:53.486000+00:00	64	2020-08-18 12:59:59+00:00	data/Q7D51nsKdlTXY78Ug88t1sSbZDC3.jsonl	0 days 00:06:54.486000	Playing a video game	9	False	Low_intensity	2020-08-18	70.4022988505747	10.4274456393123	FALSE	FALSE
39	AD01SC	2020-08-18 16:18:17.240000+00:00	64	2020-08-18 16:09:59+00:00	data/Q7D51nsKdlTXY78Ug88t1sSbZDC3.jsonl	0 days 00:08:18.240000	Walking	9	True	Low_intensity	2020-08-18	70.4022988505747	10.4274456393123	FALSE	FALSE
40	AD01SC	2020-08-18 18:49:10.678000+00:00	66	2020-08-18 18:39:59+00:00	data/Q7D51nsKdlTXY78Ug88t1sSbZDC3.jsonl	0 days 00:09:11.678000	Talking on the phone	10	False	Low_intensity	2020-08-18	70.4022988505747	10.4274456393123	FALSE	FALSE
41	AD01SC	2020-08-18 19:33:06.789000+00:00	64	2020-08-18 19:29:59+00:00	data/Q7D51nsKdlTXY78Ug88t1sSbZDC3.jsonl	0 days 00:03:07.789000	Watching tv	9	False	Low_intensity	2020-08-18	70.4022988505747	10.4274456393123	FALSE	FALSE
42	AD01SC	2020-08-18 19:44:11.380000+00:00	63	2020-08-18 19:39:59+00:00	data/Q7D51nsKdlTXY78Ug88t1sSbZDC3.jsonl	0 days 00:04:12.380000	Watching tv	10	False	Low_intensity	2020-08-18	70.4022988505747	10.4274456393123	FALSE	FALSE
43	AD01SC	2020-09-28 08:21:50.997000+00:00	65	2020-09-28 08:19:59+00:00	data/Q7D51nsKdlTXY78Ug88t1sSbZDC3.jsonl	0 days 00:01:51.997000	Working on computer	9	False	Low_intensity	2020-09-28	70.4022988505747	10.4274456393123	FALSE	FALSE
44	AD01SC	2020-09-28 14:40:21.498000+00:00	71	2020-09-28 14:39:59+00:00	data/Q7D51nsKdlTXY78Ug88t1sSbZDC3.jsonl	0 days 00:00:22.498000	Cooking	8	False	Low_intensity	2020-09-28	70.4022988505747	10.4274456393123	FALSE	FALSE
45	AD01SC	2020-09-28 16:38:01.081000+00:00	63	2020-09-28 16:29:59+00:00	data/Q7D51nsKdlTXY78Ug88t1sSbZDC3.jsonl	0 days 00:08:02.081000	Working on computer	9	False	Low_intensity	2020-09-28	70.4022988505747	10.4274456393123	FALSE	FALSE
46	AD01SC	2020-09-28 17:56:27.627000+00:00	66	2020-09-28 17:49:59+00:00	data/Q7D51nsKdlTXY78Ug88t1sSbZDC3.jsonl	0 days 00:06:28.627000	Watching t.v.	10	False	Low_intensity	2020-09-28	70.4022988505747	10.4274456393123	FALSE	FALSE
47	AD01SC	2020-09-30 13:33:08.567000+00:00	71	2020-09-30 13:29:59+00:00	data/Q7D51nsKdlTXY78Ug88t1sSbZDC3.jsonl	0 days 00:03:09.567000	Working on computer	8	False	Low_intensity	2020-09-30	70.4022988505747	10.4274456393123	FALSE	FALSE
48	AD01SC	2020-09-30 15:01:07.456000+00:00	67	2020-09-30 14:59:59+00:00	data/Q7D51nsKdlTXY78Ug88t1sSbZDC3.jsonl	0 days 00:01:08.456000	Working on computer	8	False	Low_intensity	2020-09-30	70.4022988505747	10.4274456393123	FALSE	FALSE
49	AD01SC	2020-10-01 13:02:15.728000+00:00	63	2020-10-01 12:59:59+00:00	data/Q7D51nsKdlTXY78Ug88t1sSbZDC3.jsonl	0 days 00:02:16.728000	Cooking	8	False	Low_intensity	2020-10-01	70.4022988505747	10.4274456393123	FALSE	FALSE
50	AD01SC	2020-10-02 13:52:35.839000+00:00	62	2020-10-02 13:49:59+00:00	data/Q7D51nsKdlTXY78Ug88t1sSbZDC3.jsonl	0 days 00:02:36.839000	In a meeting	8	False	Low_intensity	2020-10-02	70.4022988505747	10.4274456393123	FALSE	FALSE
51	AD01SC	2020-10-02 14:52:21.056000+00:00	67	2020-10-02 14:49:59+00:00	data/Q7D51nsKdlTXY78Ug88t1sSbZDC3.jsonl	0 days 00:02:22.056000	In a meeting	10	False	Low_intensity	2020-10-02	70.4022988505747	10.4274456393123	FALSE	FALSE
52	AD01SC	2020-10-02 15:01:10.735000+00:00	78	2020-10-02 14:59:59+00:00	data/Q7D51nsKdlTXY78Ug88t1sSbZDC3.jsonl	0 days 00:01:11.735000	Cooking	7	False	Low_intensity	2020-10-02	70.4022988505747	10.4274456393123	FALSE	FALSE
53	AD01SC	2020-10-02 16:12:03.059000+00:00	63	2020-10-02 16:09:59+00:00	data/Q7D51nsKdlTXY78Ug88t1sSbZDC3.jsonl	0 days 00:02:04.059000	Drawing	8	False	Low_intensity	2020-10-02	70.4022988505747	10.4274456393123	FALSE	FALSE
54	AD01SC	2020-10-04 12:12:26.268000+00:00	77	2020-10-04 12:09:59+00:00	data/Q7D51nsKdlTXY78Ug88t1sSbZDC3.jsonl	0 days 00:02:27.268000	Housework	6	True	High_intensity	2020-10-04	70.4022988505747	10.4274456393123	FALSE	FALSE
55	AD01SC	2020-10-04 14:37:39.688000+00:00	62	2020-10-04 14:29:59+00:00	data/Q7D51nsKdlTXY78Ug88t1sSbZDC3.jsonl	0 days 00:07:40.688000	Using computer	8	False	Low_intensity	2020-10-04	70.4022988505747	10.4274456393123	FALSE	FALSE
56	AD01SC	2020-10-04 15:21:41.865000+00:00	71	2020-10-04 15:19:59+00:00	data/Q7D51nsKdlTXY78Ug88t1sSbZDC3.jsonl	0 days 00:01:42.865000	Playing a video game	7	True	Low_intensity	2020-10-04	70.4022988505747	10.4274456393123	FALSE	FALSE
57	AD01SC	2020-10-05 09:08:05.924000+00:00	57	2020-10-05 08:59:59+00:00	data/Q7D51nsKdlTXY78Ug88t1sSbZDC3.jsonl	0 days 00:08:06.924000	Sitting and working on the computer	9	False	Low_intensity	2020-10-05	70.4022988505747	10.4274456393123	FALSE	FALSE
58	AD01SC	2020-10-05 10:05:53.459000+00:00	69	2020-10-05 09:59:59+00:00	data/Q7D51nsKdlTXY78Ug88t1sSbZDC3.jsonl	0 days 00:05:54.459000	Cooking	8	False	Low_intensity	2020-10-05	70.4022988505747	10.4274456393123	FALSE	FALSE
59	AD01SC	2020-10-05 11:11:50.713000+00:00	67	2020-10-05 11:09:59+00:00	data/Q7D51nsKdlTXY78Ug88t1sSbZDC3.jsonl	0 days 00:01:51.713000	Working on computer	7	False	Low_intensity	2020-10-05	70.4022988505747	10.4274456393123	FALSE	FALSE
60	AD01SC	2020-10-05 14:49:29.678000+00:00	68	2020-10-05 14:39:59+00:00	data/Q7D51nsKdlTXY78Ug88t1sSbZDC3.jsonl	0 days 00:09:30.678000	Working on computer	8	False	Low_intensity	2020-10-05	70.4022988505747	10.4274456393123	FALSE	FALSE
61	AD01SC	2020-10-06 10:22:07.038000+00:00	78	2020-10-06 10:19:59+00:00	data/Q7D51nsKdlTXY78Ug88t1sSbZDC3.jsonl	0 days 00:02:08.038000	Walking	7	False	Low_intensity	2020-10-06	70.4022988505747	10.4274456393123	FALSE	FALSE
62	AD01SC	2020-10-06 10:33:56.893000+00:00	68	2020-10-06 10:29:59+00:00	data/Q7D51nsKdlTXY78Ug88t1sSbZDC3.jsonl	0 days 00:03:57.893000	Walking	8	True	Low_intensity	2020-10-06	70.4022988505747	10.4274456393123	FALSE	FALSE
63	AD01SC	2020-10-06 18:12:13.596000+00:00	71	2020-10-06 18:09:59+00:00	data/Q7D51nsKdlTXY78Ug88t1sSbZDC3.jsonl	0 days 00:02:14.596000	Knitting	9	False	Low_intensity	2020-10-06	70.4022988505747	10.4274456393123	FALSE	FALSE
64	AD01SC	2020-10-07 08:38:16.099000+00:00	69	2020-10-07 08:29:59+00:00	data/Q7D51nsKdlTXY78Ug88t1sSbZDC3.jsonl	0 days 00:08:17.099000	Sending emails	9	False	Low_intensity	2020-10-07	70.4022988505747	10.4274456393123	FALSE	FALSE
65	AD01SC	2020-10-07 10:22:31.490000+00:00	62	2020-10-07 10:19:59+00:00	data/Q7D51nsKdlTXY78Ug88t1sSbZDC3.jsonl	0 days 00:02:32.490000	In a meeting	9	False	Low_intensity	2020-10-07	70.4022988505747	10.4274456393123	FALSE	FALSE
66	AD01SC	2020-10-07 11:54:24.128000+00:00	72	2020-10-07 11:49:59+00:00	data/Q7D51nsKdlTXY78Ug88t1sSbZDC3.jsonl	0 days 00:04:25.128000	Watching a seminar	9	False	Low_intensity	2020-10-07	70.4022988505747	10.4274456393123	FALSE	FALSE
67	AD01SC	2020-10-07 18:19:32.079000+00:00	74	2020-10-07 18:09:59+00:00	data/Q7D51nsKdlTXY78Ug88t1sSbZDC3.jsonl	0 days 00:09:33.079000	Walking	9	True	Low_intensity	2020-10-07	70.4022988505747	10.4274456393123	FALSE	FALSE
68	AD01SC	2020-10-10 14:03:41.658000+00:00	76	2020-10-10 13:59:59+00:00	data/Q7D51nsKdlTXY78Ug88t1sSbZDC3.jsonl	0 days 00:03:42.658000	Walking	9	True	Low_intensity	2020-10-10	70.4022988505747	10.4274456393123	FALSE	FALSE
69	AD01SC	2020-10-16 13:20:02.429000+00:00	72	2020-10-16 13:19:59+00:00	data/Q7D51nsKdlTXY78Ug88t1sSbZDC3.jsonl	0 days 00:00:03.429000	In a meeting	9	False	Low_intensity	2020-10-16	70.4022988505747	10.4274456393123	FALSE	FALSE
70	AD01SC	2020-10-16 15:22:37.415000+00:00	61	2020-10-16 15:19:59+00:00	data/Q7D51nsKdlTXY78Ug88t1sSbZDC3.jsonl	0 days 00:02:38.415000	Watching a video	8	False	Low_intensity	2020-10-16	70.4022988505747	10.4274456393123	FALSE	FALSE
71	AD01SC	2020-10-16 15:55:56.394000+00:00	61	2020-10-16 15:49:59+00:00	data/Q7D51nsKdlTXY78Ug88t1sSbZDC3.jsonl	0 days 00:05:57.394000	Watching a video	9	False	Low_intensity	2020-10-16	70.4022988505747	10.4274456393123	FALSE	FALSE
72	AD01SC	2020-10-18 10:39:49.735000+00:00	59	2020-10-18 10:29:59+00:00	data/Q7D51nsKdlTXY78Ug88t1sSbZDC3.jsonl	0 days 00:09:50.735000	Watching tv	9	False	Low_intensity	2020-10-18	70.4022988505747	10.4274456393123	FALSE	FALSE
73	AD01SC	2020-10-18 15:59:57.351000+00:00	70	2020-10-18 15:49:59+00:00	data/Q7D51nsKdlTXY78Ug88t1sSbZDC3.jsonl	0 days 00:09:58.351000	Cooking	7	False	Low_intensity	2020-10-18	70.4022988505747	10.4274456393123	FALSE	FALSE
74	AD01SC	2020-10-18 16:21:40.580000+00:00	63	2020-10-18 16:19:59+00:00	data/Q7D51nsKdlTXY78Ug88t1sSbZDC3.jsonl	0 days 00:01:41.580000	Drawing	9	False	Low_intensity	2020-10-18	70.4022988505747	10.4274456393123	FALSE	FALSE
75	AD01SC	2020-10-18 17:05:37.225000+00:00	57	2020-10-18 16:59:59+00:00	data/Q7D51nsKdlTXY78Ug88t1sSbZDC3.jsonl	0 days 00:05:38.225000	Drawing	10	False	Low_intensity	2020-10-18	70.4022988505747	10.4274456393123	FALSE	FALSE
76	AD01SC	2020-10-18 17:43:07.858000+00:00	72	2020-10-18 17:39:59+00:00	data/Q7D51nsKdlTXY78Ug88t1sSbZDC3.jsonl	0 days 00:03:08.858000	Drawing	9	False	Low_intensity	2020-10-18	70.4022988505747	10.4274456393123	FALSE	FALSE
77	AD01SC	2020-10-18 18:11:48.748000+00:00	67	2020-10-18 18:09:59+00:00	data/Q7D51nsKdlTXY78Ug88t1sSbZDC3.jsonl	0 days 00:01:49.748000	Cooking	4	True	Low_intensity	2020-10-18	70.4022988505747	10.4274456393123	FALSE	FALSE
78	AD01SC	2020-10-19 12:18:59.916000+00:00	72	2020-10-19 12:09:59+00:00	data/Q7D51nsKdlTXY78Ug88t1sSbZDC3.jsonl	0 days 00:09:00.916000	Working on computer	8	False	Low_intensity	2020-10-19	70.4022988505747	10.4274456393123	FALSE	FALSE
79	AD01SC	2020-10-19 13:55:05.388000+00:00	81	2020-10-19 13:49:59+00:00	data/Q7D51nsKdlTXY78Ug88t1sSbZDC3.jsonl	0 days 00:05:06.388000	Housework	5	True	High_intensity	2020-10-19	70.4022988505747	10.4274456393123	TRUE	FALSE
80	AD01SC	2020-10-19 14:09:06.738000+00:00	80	2020-10-19 13:59:59+00:00	data/Q7D51nsKdlTXY78Ug88t1sSbZDC3.jsonl	0 days 00:09:07.738000	Housework	5	False	High_intensity	2020-10-19	70.4022988505747	10.4274456393123	FALSE	FALSE
81	AD01SC	2020-10-19 14:44:15.763000+00:00	76	2020-10-19 14:39:59+00:00	data/Q7D51nsKdlTXY78Ug88t1sSbZDC3.jsonl	0 days 00:04:16.763000	Working on computer	8	False	Low_intensity	2020-10-19	70.4022988505747	10.4274456393123	FALSE	FALSE
82	AD01SC	2020-10-19 15:06:18.966000+00:00	59	2020-10-19 14:59:59+00:00	data/Q7D51nsKdlTXY78Ug88t1sSbZDC3.jsonl	0 days 00:06:19.966000	Working on computer	7	False	Low_intensity	2020-10-19	70.4022988505747	10.4274456393123	FALSE	FALSE
83	AD01SC	2020-10-19 15:35:45.459000+00:00	65	2020-10-19 15:29:59+00:00	data/Q7D51nsKdlTXY78Ug88t1sSbZDC3.jsonl	0 days 00:05:46.459000	Cooking	8	False	Low_intensity	2020-10-19	70.4022988505747	10.4274456393123	FALSE	FALSE
84	AD01SC	2020-10-19 16:56:17.630000+00:00	62	2020-10-19 16:49:59+00:00	data/Q7D51nsKdlTXY78Ug88t1sSbZDC3.jsonl	0 days 00:06:18.630000	Watching tv	8	False	Low_intensity	2020-10-19	70.4022988505747	10.4274456393123	FALSE	FALSE
85	AD01SC	2020-10-20 09:56:16.040000+00:00	52	2020-10-20 09:49:59+00:00	data/Q7D51nsKdlTXY78Ug88t1sSbZDC3.jsonl	0 days 00:06:17.040000	Reading	8	False	Low_intensity	2020-10-20	70.4022988505747	10.4274456393123	FALSE	FALSE
86	AD01SC	2020-10-20 10:38:47.160000+00:00	72	2020-10-20 10:29:59+00:00	data/Q7D51nsKdlTXY78Ug88t1sSbZDC3.jsonl	0 days 00:08:48.160000	Housework	4	True	High_intensity	2020-10-20	70.4022988505747	10.4274456393123	FALSE	FALSE
87	AD01SC	2020-10-20 12:19:27.856000+00:00	75	2020-10-20 12:09:59+00:00	data/Q7D51nsKdlTXY78Ug88t1sSbZDC3.jsonl	0 days 00:09:28.856000	Working on computer, getting ready to go to the shops	6	True	Low_intensity	2020-10-20	70.4022988505747	10.4274456393123	FALSE	FALSE
88	AE04PV	2020-10-08 12:46:06.355000+00:00	62	2020-10-08 12:39:59+00:00	data/DKodQp3MQzf0LRaExueG5V2t60B3.jsonl	0 days 00:06:07.355000	Stairs	8	True	High_intensity	2020-10-08	72.0298507462687	6.34839552445825	FALSE	FALSE
89	AE04PV	2020-10-08 14:22:43.858000+00:00	82	2020-10-08 14:19:59+00:00	data/DKodQp3MQzf0LRaExueG5V2t60B3.jsonl	0 days 00:02:44.858000	Walked home, now sitting at home	5	False	Low_intensity	2020-10-08	72.0298507462687	6.34839552445825	TRUE	FALSE
90	AE04PV	2020-10-08 18:57:36.601000+00:00	74	2020-10-08 18:49:59+00:00	data/DKodQp3MQzf0LRaExueG5V2t60B3.jsonl	0 days 00:07:37.601000	Eating	5	False	Low_intensity	2020-10-08	72.0298507462687	6.34839552445825	FALSE	FALSE
91	AE04PV	2020-10-09 09:23:42.330000+00:00	75	2020-10-09 09:19:59+00:00	data/DKodQp3MQzf0LRaExueG5V2t60B3.jsonl	0 days 00:03:43.330000	Sitting	8	False	Low_intensity	2020-10-09	72.0298507462687	6.34839552445825	FALSE	FALSE
92	AE04PV	2020-10-09 12:17:52.220000+00:00	70	2020-10-09 12:09:59+00:00	data/DKodQp3MQzf0LRaExueG5V2t60B3.jsonl	0 days 00:07:53.220000	Eating	5	False	Low_intensity	2020-10-09	72.0298507462687	6.34839552445825	FALSE	FALSE
93	AE04PV	2020-10-09 19:38:41.603000+00:00	92	2020-10-09 19:29:59+00:00	data/DKodQp3MQzf0LRaExueG5V2t60B3.jsonl	0 days 00:08:42.603000	Cooking and eating	10	False	Low_intensity	2020-10-09	72.0298507462687	6.34839552445825	TRUE	FALSE
94	AE04PV	2020-10-10 08:41:44.478000+00:00	65	2020-10-10 08:39:59+00:00	data/DKodQp3MQzf0LRaExueG5V2t60B3.jsonl	0 days 00:01:45.478000	Lying in bed scrolling on my phone	8	False	Low_intensity	2020-10-10	72.0298507462687	6.34839552445825	FALSE	FALSE
95	AE04PV	2020-10-10 12:35:11.559000+00:00	70	2020-10-10 12:29:59+00:00	data/DKodQp3MQzf0LRaExueG5V2t60B3.jsonl	0 days 00:05:12.559000	Eating and chatting w friends, but stressed	8	True	High_intensity	2020-10-10	72.0298507462687	6.34839552445825	FALSE	FALSE
96	AE04PV	2020-10-10 13:08:50.519000+00:00	87	2020-10-10 12:59:59+00:00	data/DKodQp3MQzf0LRaExueG5V2t60B3.jsonl	0 days 00:08:51.519000	Studying	9	False	Low_intensity	2020-10-10	72.0298507462687	6.34839552445825	TRUE	FALSE
97	AE04PV	2020-10-10 13:40:54.358000+00:00	70	2020-10-10 13:39:59+00:00	data/DKodQp3MQzf0LRaExueG5V2t60B3.jsonl	0 days 00:00:55.358000	Studying but just got up suddenly	9	True	Low_intensity	2020-10-10	72.0298507462687	6.34839552445825	FALSE	FALSE
98	AE04PV	2020-10-10 14:30:26.694000+00:00	68	2020-10-10 14:29:59+00:00	data/DKodQp3MQzf0LRaExueG5V2t60B3.jsonl	0 days 00:00:27.694000	Just did some stairs and feeling nervous	9	True	High_intensity	2020-10-10	72.0298507462687	6.34839552445825	FALSE	FALSE
99	AE04PV	2020-10-10 17:37:47.125000+00:00	81	2020-10-10 17:29:59+00:00	data/DKodQp3MQzf0LRaExueG5V2t60B3.jsonl	0 days 00:07:48.125000	Sitting on phone	10	False	Low_intensity	2020-10-10	72.0298507462687	6.34839552445825	TRUE	FALSE
100	AE04PV	2020-10-10 18:25:14.505000+00:00	63	2020-10-10 18:19:59+00:00	data/DKodQp3MQzf0LRaExueG5V2t60B3.jsonl	0 days 00:05:15.505000	Shopping	8	False	Low_intensity	2020-10-10	72.0298507462687	6.34839552445825	FALSE	FALSE
101	AE04PV	2020-10-10 18:34:19.737000+00:00	73	2020-10-10 18:29:59+00:00	data/DKodQp3MQzf0LRaExueG5V2t60B3.jsonl	0 days 00:04:20.737000	Shopping	9	True	Low_intensity	2020-10-10	72.0298507462687	6.34839552445825	FALSE	FALSE
102	AE04PV	2020-10-11 09:31:01.391000+00:00	76	2020-10-11 09:29:59+00:00	data/DKodQp3MQzf0LRaExueG5V2t60B3.jsonl	0 days 00:01:02.391000	Stairs	10	True	High_intensity	2020-10-11	72.0298507462687	6.34839552445825	FALSE	FALSE
103	AE04PV	2020-10-11 12:14:45.322000+00:00	79	2020-10-11 12:09:59+00:00	data/DKodQp3MQzf0LRaExueG5V2t60B3.jsonl	0 days 00:04:46.322000	Sitting on my computer	8	False	Low_intensity	2020-10-11	72.0298507462687	6.34839552445825	TRUE	FALSE
104	AE04PV	2020-10-11 13:43:56.667000+00:00	70	2020-10-11 13:39:59+00:00	data/DKodQp3MQzf0LRaExueG5V2t60B3.jsonl	0 days 00:03:57.667000	Eating	8	False	Low_intensity	2020-10-11	72.0298507462687	6.34839552445825	FALSE	FALSE
105	AE04PV	2020-10-11 15:00:14.071000+00:00	80	2020-10-11 14:59:59+00:00	data/DKodQp3MQzf0LRaExueG5V2t60B3.jsonl	0 days 00:00:15.071000	On computer	4	False	Low_intensity	2020-10-11	72.0298507462687	6.34839552445825	TRUE	FALSE
106	AE04PV	2020-10-11 15:32:42.027000+00:00	76	2020-10-11 15:29:59+00:00	data/DKodQp3MQzf0LRaExueG5V2t60B3.jsonl	0 days 00:02:43.027000	On computer	8	False	Low_intensity	2020-10-11	72.0298507462687	6.34839552445825	FALSE	FALSE
107	AE04PV	2020-10-12 09:20:48.504000+00:00	70	2020-10-12 09:19:59+00:00	data/DKodQp3MQzf0LRaExueG5V2t60B3.jsonl	0 days 00:00:49.504000	Making breakfast and stairs	7	True	High_intensity	2020-10-12	72.0298507462687	6.34839552445825	FALSE	FALSE
108	AE04PV	2020-10-12 10:11:08.497000+00:00	82	2020-10-12 10:09:59+00:00	data/DKodQp3MQzf0LRaExueG5V2t60B3.jsonl	0 days 00:01:09.497000	Sitting at laptop	8	False	Low_intensity	2020-10-12	72.0298507462687	6.34839552445825	TRUE	FALSE
109	AE04PV	2020-10-12 10:22:51.205000+00:00	66	2020-10-12 10:19:59+00:00	data/DKodQp3MQzf0LRaExueG5V2t60B3.jsonl	0 days 00:02:52.205000	Studying	8	False	Low_intensity	2020-10-12	72.0298507462687	6.34839552445825	FALSE	FALSE
110	AE04PV	2020-10-12 13:31:34.927000+00:00	70	2020-10-12 13:29:59+00:00	data/DKodQp3MQzf0LRaExueG5V2t60B3.jsonl	0 days 00:01:35.927000	In a class speaking French	9	True	Low_intensity	2020-10-12	72.0298507462687	6.34839552445825	FALSE	FALSE
111	AE04PV	2020-10-12 15:37:21.774000+00:00	68	2020-10-12 15:29:59+00:00	data/DKodQp3MQzf0LRaExueG5V2t60B3.jsonl	0 days 00:07:22.774000	Chatting with friends	8	False	Low_intensity	2020-10-12	72.0298507462687	6.34839552445825	FALSE	FALSE
112	AE04PV	2020-10-12 17:57:15.029000+00:00	67	2020-10-12 17:49:59+00:00	data/DKodQp3MQzf0LRaExueG5V2t60B3.jsonl	0 days 00:07:16.029000	Zoom call and on laptop	8	False	Low_intensity	2020-10-12	72.0298507462687	6.34839552445825	FALSE	FALSE
113	AE04PV	2020-10-12 18:19:21.496000+00:00	68	2020-10-12 18:09:59+00:00	data/DKodQp3MQzf0LRaExueG5V2t60B3.jsonl	0 days 00:09:22.496000	Relaxing on laptop	8	False	Low_intensity	2020-10-12	72.0298507462687	6.34839552445825	FALSE	FALSE
114	AE04PV	2020-10-13 09:38:26.956000+00:00	74	2020-10-13 09:29:59+00:00	data/DKodQp3MQzf0LRaExueG5V2t60B3.jsonl	0 days 00:08:27.956000	Walked between a friend's room and mine	8	False	Low_intensity	2020-10-13	72.0298507462687	6.34839552445825	FALSE	FALSE
115	AE04PV	2020-10-13 10:15:40.993000+00:00	78	2020-10-13 10:09:59+00:00	data/DKodQp3MQzf0LRaExueG5V2t60B3.jsonl	0 days 00:05:41.993000	Breakfast at a cafe	8	False	Low_intensity	2020-10-13	72.0298507462687	6.34839552445825	FALSE	FALSE
116	AE04PV	2020-10-13 10:44:26.314000+00:00	71	2020-10-13 10:39:59+00:00	data/DKodQp3MQzf0LRaExueG5V2t60B3.jsonl	0 days 00:04:27.314000	In a cafe	4	False	Low_intensity	2020-10-13	72.0298507462687	6.34839552445825	FALSE	FALSE
117	AE04PV	2020-10-13 13:53:47.254000+00:00	77	2020-10-13 13:49:59+00:00	data/DKodQp3MQzf0LRaExueG5V2t60B3.jsonl	0 days 00:03:48.254000	Studying	8	False	Low_intensity	2020-10-13	72.0298507462687	6.34839552445825	FALSE	FALSE
118	AE04PV	2020-10-13 14:04:25.229000+00:00	71	2020-10-13 13:59:59+00:00	data/DKodQp3MQzf0LRaExueG5V2t60B3.jsonl	0 days 00:04:26.229000	Studying/admin	4	False	Low_intensity	2020-10-13	72.0298507462687	6.34839552445825	FALSE	FALSE
119	AE04PV	2020-10-13 16:33:31.038000+00:00	65	2020-10-13 16:29:59+00:00	data/DKodQp3MQzf0LRaExueG5V2t60B3.jsonl	0 days 00:03:32.038000	Stairs and hitting a hockey ball around	4	True	High_intensity	2020-10-13	72.0298507462687	6.34839552445825	FALSE	FALSE
120	AE04PV	2020-10-13 18:44:38.826000+00:00	78	2020-10-13 18:39:59+00:00	data/DKodQp3MQzf0LRaExueG5V2t60B3.jsonl	0 days 00:04:39.826000	Cooking and eating dinner	6	False	Low_intensity	2020-10-13	72.0298507462687	6.34839552445825	FALSE	FALSE
121	AE04PV	2020-10-14 12:51:59.276000+00:00	72	2020-10-14 12:49:59+00:00	data/DKodQp3MQzf0LRaExueG5V2t60B3.jsonl	0 days 00:02:00.276000	On phone to friends	8	False	Low_intensity	2020-10-14	72.0298507462687	6.34839552445825	FALSE	FALSE
122	AE04PV	2020-10-14 15:35:22.119000+00:00	69	2020-10-14 15:29:59+00:00	data/DKodQp3MQzf0LRaExueG5V2t60B3.jsonl	0 days 00:05:23.119000	French speaking class	8	True	Low_intensity	2020-10-14	72.0298507462687	6.34839552445825	FALSE	FALSE
123	AE04PV	2020-10-14 15:57:46.216000+00:00	67	2020-10-14 15:49:59+00:00	data/DKodQp3MQzf0LRaExueG5V2t60B3.jsonl	0 days 00:07:47.216000	French class	5	False	Low_intensity	2020-10-14	72.0298507462687	6.34839552445825	FALSE	FALSE
124	AE04PV	2020-10-15 15:14:59.118000+00:00	69	2020-10-15 15:09:59+00:00	data/DKodQp3MQzf0LRaExueG5V2t60B3.jsonl	0 days 00:05:00.118000	Zoom call	5	False	Low_intensity	2020-10-15	72.0298507462687	6.34839552445825	FALSE	FALSE
125	AE04PV	2020-10-15 15:45:41.692000+00:00	76	2020-10-15 15:39:59+00:00	data/DKodQp3MQzf0LRaExueG5V2t60B3.jsonl	0 days 00:05:42.692000	Zoom call	5	False	Low_intensity	2020-10-15	72.0298507462687	6.34839552445825	FALSE	FALSE
126	AE04PV	2020-10-15 16:08:34.213000+00:00	73	2020-10-15 15:59:59+00:00	data/DKodQp3MQzf0LRaExueG5V2t60B3.jsonl	0 days 00:08:35.213000	Relaxing but now about to do online tests for a job	3	True	Low_intensity	2020-10-15	72.0298507462687	6.34839552445825	FALSE	FALSE
127	AE04PV	2020-10-15 19:07:02.414000+00:00	69	2020-10-15 18:59:59+00:00	data/DKodQp3MQzf0LRaExueG5V2t60B3.jsonl	0 days 00:07:03.414000	Cooking and eating	8	False	Low_intensity	2020-10-15	72.0298507462687	6.34839552445825	FALSE	FALSE
128	AE04PV	2020-10-15 19:15:30.542000+00:00	76	2020-10-15 19:09:59+00:00	data/DKodQp3MQzf0LRaExueG5V2t60B3.jsonl	0 days 00:05:31.542000	Eating	8	False	Low_intensity	2020-10-15	72.0298507462687	6.34839552445825	FALSE	FALSE
129	AE04PV	2020-10-16 12:04:28.862000+00:00	75	2020-10-16 11:59:59+00:00	data/DKodQp3MQzf0LRaExueG5V2t60B3.jsonl	0 days 00:04:29.862000	Walking	8	True	Low_intensity	2020-10-16	72.0298507462687	6.34839552445825	FALSE	FALSE
130	AE04PV	2020-10-16 13:12:22.380000+00:00	68	2020-10-16 13:09:59+00:00	data/DKodQp3MQzf0LRaExueG5V2t60B3.jsonl	0 days 00:02:23.380000	Chatting with friends then stairs	9	True	High_intensity	2020-10-16	72.0298507462687	6.34839552445825	FALSE	FALSE
131	AE04PV	2020-10-16 15:44:58.665000+00:00	76	2020-10-16 15:39:59+00:00	data/DKodQp3MQzf0LRaExueG5V2t60B3.jsonl	0 days 00:04:59.665000	Texting friends	3	False	Low_intensity	2020-10-16	72.0298507462687	6.34839552445825	FALSE	FALSE
132	AE04PV	2020-10-16 17:58:28.259000+00:00	66	2020-10-16 17:49:59+00:00	data/DKodQp3MQzf0LRaExueG5V2t60B3.jsonl	0 days 00:08:29.259000	Stairs	8	True	High_intensity	2020-10-16	72.0298507462687	6.34839552445825	FALSE	FALSE
133	AE04PV	2020-10-17 09:51:19.772000+00:00	73	2020-10-17 09:49:59+00:00	data/DKodQp3MQzf0LRaExueG5V2t60B3.jsonl	0 days 00:01:20.772000	Eating breakfast	4	True	Low_intensity	2020-10-17	72.0298507462687	6.34839552445825	FALSE	FALSE
134	AE04PV	2020-10-17 11:24:24.122000+00:00	70	2020-10-17 11:19:59+00:00	data/DKodQp3MQzf0LRaExueG5V2t60B3.jsonl	0 days 00:04:25.122000	Studying	7	False	Low_intensity	2020-10-17	72.0298507462687	6.34839552445825	FALSE	FALSE
135	AE04PV	2020-10-17 12:37:29.872000+00:00	68	2020-10-17 12:29:59+00:00	data/DKodQp3MQzf0LRaExueG5V2t60B3.jsonl	0 days 00:07:30.872000	Cooking lunch	7	False	Low_intensity	2020-10-17	72.0298507462687	6.34839552445825	FALSE	FALSE
136	AE04PV	2020-10-17 16:30:43.230000+00:00	68	2020-10-17 16:29:59+00:00	data/DKodQp3MQzf0LRaExueG5V2t60B3.jsonl	0 days 00:00:44.230000	Sitting drinking hot chocolate	6	False	Low_intensity	2020-10-17	72.0298507462687	6.34839552445825	FALSE	FALSE
137	AE04PV	2020-10-17 19:17:43.686000+00:00	67	2020-10-17 19:09:59+00:00	data/DKodQp3MQzf0LRaExueG5V2t60B3.jsonl	0 days 00:07:44.686000	Eating dinner	7	False	Low_intensity	2020-10-17	72.0298507462687	6.34839552445825	FALSE	FALSE
138	AE04PV	2020-10-18 08:01:18.556000+00:00	57	2020-10-18 07:59:59+00:00	data/DKodQp3MQzf0LRaExueG5V2t60B3.jsonl	0 days 00:01:19.556000	Sleeping	9	False	Low_intensity	2020-10-18	72.0298507462687	6.34839552445825	FALSE	FALSE
139	AE04PV	2020-10-18 08:45:09.803000+00:00	67	2020-10-18 08:39:59+00:00	data/DKodQp3MQzf0LRaExueG5V2t60B3.jsonl	0 days 00:05:10.803000	Scrolling social media	8	False	Low_intensity	2020-10-18	72.0298507462687	6.34839552445825	FALSE	FALSE
140	AE04PV	2020-10-18 12:06:45.277000+00:00	71	2020-10-18 11:59:59+00:00	data/DKodQp3MQzf0LRaExueG5V2t60B3.jsonl	0 days 00:06:46.277000	Online tests for a job application	7	True	Low_intensity	2020-10-18	72.0298507462687	6.34839552445825	FALSE	FALSE
141	AE04PV	2020-10-18 12:16:13.400000+00:00	75	2020-10-18 12:09:59+00:00	data/DKodQp3MQzf0LRaExueG5V2t60B3.jsonl	0 days 00:06:14.400000	Sitting at laptop	7	True	Low_intensity	2020-10-18	72.0298507462687	6.34839552445825	FALSE	FALSE
142	AE04PV	2020-10-18 12:53:23.380000+00:00	75	2020-10-18 12:49:59+00:00	data/DKodQp3MQzf0LRaExueG5V2t60B3.jsonl	0 days 00:03:24.380000	Making lunch	6	False	Low_intensity	2020-10-18	72.0298507462687	6.34839552445825	FALSE	FALSE
143	AE04PV	2020-10-18 19:08:10.987000+00:00	71	2020-10-18 18:59:59+00:00	data/DKodQp3MQzf0LRaExueG5V2t60B3.jsonl	0 days 00:08:11.987000	Eating and calling boyfriend	7	True	Low_intensity	2020-10-18	72.0298507462687	6.34839552445825	FALSE	FALSE
144	AE04PV	2020-10-19 15:25:10.351000+00:00	70	2020-10-19 15:19:59+00:00	data/DKodQp3MQzf0LRaExueG5V2t60B3.jsonl	0 days 00:05:11.351000	Walking to the shop	4	False	Low_intensity	2020-10-19	72.0298507462687	6.34839552445825	FALSE	FALSE
145	AE04PV	2020-10-19 16:27:41.452000+00:00	64	2020-10-19 16:19:59+00:00	data/DKodQp3MQzf0LRaExueG5V2t60B3.jsonl	0 days 00:07:42.452000	Scrolling on phone	9	False	Low_intensity	2020-10-19	72.0298507462687	6.34839552445825	FALSE	FALSE
146	AE04PV	2020-10-19 17:23:06.489000+00:00	65	2020-10-19 17:19:59+00:00	data/DKodQp3MQzf0LRaExueG5V2t60B3.jsonl	0 days 00:03:07.489000	Receiving stressful news and crying	7	True	High_intensity	2020-10-19	72.0298507462687	6.34839552445825	FALSE	FALSE
147	AE04PV	2020-10-19 19:04:13.378000+00:00	85	2020-10-19 18:59:59+00:00	data/DKodQp3MQzf0LRaExueG5V2t60B3.jsonl	0 days 00:04:14.378000	Eating dinner (still crying)	7	True	High_intensity	2020-10-19	72.0298507462687	6.34839552445825	TRUE	FALSE
148	AE04PV	2020-10-20 10:55:53.570000+00:00	86	2020-10-20 10:49:59+00:00	data/DKodQp3MQzf0LRaExueG5V2t60B3.jsonl	0 days 00:05:54.570000	Chatting with friends	8	False	Low_intensity	2020-10-20	72.0298507462687	6.34839552445825	TRUE	FALSE
149	AE04PV	2020-10-20 15:43:40.627000+00:00	69	2020-10-20 15:39:59+00:00	data/DKodQp3MQzf0LRaExueG5V2t60B3.jsonl	0 days 00:03:41.627000	Writing an essay gunning for a deadline	9	True	Low_intensity	2020-10-20	72.0298507462687	6.34839552445825	FALSE	FALSE
150	AE04PV	2020-10-20 15:54:56.059000+00:00	76	2020-10-20 15:49:59+00:00	data/DKodQp3MQzf0LRaExueG5V2t60B3.jsonl	0 days 00:04:57.059000	Essay	8	True	Low_intensity	2020-10-20	72.0298507462687	6.34839552445825	FALSE	FALSE
151	AE04PV	2020-10-20 16:18:55.931000+00:00	70	2020-10-20 16:09:59+00:00	data/DKodQp3MQzf0LRaExueG5V2t60B3.jsonl	0 days 00:08:56.931000	Essay	8	True	Low_intensity	2020-10-20	72.0298507462687	6.34839552445825	FALSE	FALSE
152	AE04PV	2020-10-20 17:11:21.391000+00:00	67	2020-10-20 17:09:59+00:00	data/DKodQp3MQzf0LRaExueG5V2t60B3.jsonl	0 days 00:01:22.391000	Essay	6	True	Low_intensity	2020-10-20	72.0298507462687	6.34839552445825	FALSE	FALSE
153	AE04PV	2020-10-21 09:17:35.708000+00:00	73	2020-10-21 09:09:59+00:00	data/DKodQp3MQzf0LRaExueG5V2t60B3.jsonl	0 days 00:07:36.708000	Online tutorial	5	False	Low_intensity	2020-10-21	72.0298507462687	6.34839552445825	FALSE	FALSE
154	AE04PV	2020-10-21 19:09:53.925000+00:00	65	2020-10-21 18:59:59+00:00	data/DKodQp3MQzf0LRaExueG5V2t60B3.jsonl	0 days 00:09:54.925000	Cooking	5	False	Low_intensity	2020-10-21	72.0298507462687	6.34839552445825	FALSE	FALSE
155	AG05WC	2020-07-20 08:26:04.099000+00:00	68	2020-07-20 08:19:59+00:00	data/qIjeBezi3cWkYS4njwLGwIcj1Id2.jsonl	0 days 00:06:05.099000	Getting ready to leave the house, answering the door and taking a heavy package upstairs, unpacking it and then trying to shove it in my bag to take it to work	8	True	High_intensity	2020-07-20	72.6867469879518	6.84662585733485	FALSE	FALSE
156	AG05WC	2020-07-20 11:35:45.984000+00:00	70	2020-07-20 11:29:59+00:00	data/qIjeBezi3cWkYS4njwLGwIcj1Id2.jsonl	0 days 00:05:46.984000	Currently in the lab carrying items from one room to the other, also sitting at a desk in between working on the computer	6	True	Low_intensity	2020-07-20	72.6867469879518	6.84662585733485	FALSE	FALSE
157	AG05WC	2020-07-20 15:57:41.486000+00:00	68	2020-07-20 15:49:59+00:00	data/qIjeBezi3cWkYS4njwLGwIcj1Id2.jsonl	0 days 00:07:42.486000	Proof reading a manuscript at my desk on the computer	6	False	Low_intensity	2020-07-20	72.6867469879518	6.84662585733485	FALSE	FALSE
158	AG05WC	2020-07-21 12:50:45.899000+00:00	71	2020-07-21 12:49:59+00:00	data/qIjeBezi3cWkYS4njwLGwIcj1Id2.jsonl	0 days 00:00:46.899000	Made some lunch over the hob and just came upstairs to eat it	4	False	High_intensity	2020-07-21	72.6867469879518	6.84662585733485	FALSE	FALSE
159	AG05WC	2020-07-21 17:37:02.621000+00:00	74	2020-07-21 17:29:59+00:00	data/qIjeBezi3cWkYS4njwLGwIcj1Id2.jsonl	0 days 00:07:03.621000	Running experiments in the lab, carrying items from one room to another in a rush	7	True	High_intensity	2020-07-21	72.6867469879518	6.84662585733485	FALSE	FALSE
160	AG05WC	2020-07-22 18:44:51.685000+00:00	89	2020-07-22 18:39:59+00:00	data/qIjeBezi3cWkYS4njwLGwIcj1Id2.jsonl	0 days 00:04:52.685000	Getting on and sitting on the tube on the way home	8	False	Low_intensity	2020-07-22	72.6867469879518	6.84662585733485	TRUE	FALSE
161	AG05WC	2020-07-24 15:39:02.991000+00:00	74	2020-07-24 15:29:59+00:00	data/qIjeBezi3cWkYS4njwLGwIcj1Id2.jsonl	0 days 00:09:03.991000	Carrying items from one room to another and also at a desk doing lab work	7	True	Low_intensity	2020-07-24	72.6867469879518	6.84662585733485	FALSE	FALSE
162	AG05WC	2020-07-25 08:05:56.256000+00:00	72	2020-07-25 07:59:59+00:00	data/qIjeBezi3cWkYS4njwLGwIcj1Id2.jsonl	0 days 00:05:57.256000	Putting my makeup on and watching youtube	8	False	Low_intensity	2020-07-25	72.6867469879518	6.84662585733485	FALSE	FALSE
163	AG05WC	2020-07-25 10:51:10.007000+00:00	71	2020-07-25 10:49:59+00:00	data/qIjeBezi3cWkYS4njwLGwIcj1Id2.jsonl	0 days 00:01:11.007000	Watching youtube and chatting to my housemate. Then just dropped crackers everywhere	4	False	Low_intensity	2020-07-25	72.6867469879518	6.84662585733485	FALSE	FALSE
164	AG05WC	2020-07-25 11:02:19.345000+00:00	78	2020-07-25 10:59:59+00:00	data/qIjeBezi3cWkYS4njwLGwIcj1Id2.jsonl	0 days 00:02:20.345000	Watching youtube and just made and started drinking a coffee	6	False	High_intensity	2020-07-25	72.6867469879518	6.84662585733485	FALSE	FALSE
165	AG05WC	2020-07-25 12:10:23.528000+00:00	69	2020-07-25 12:09:59+00:00	data/qIjeBezi3cWkYS4njwLGwIcj1Id2.jsonl	0 days 00:00:24.528000	Just went shopping for groceries and carried it back to the car	7	True	Low_intensity	2020-07-25	72.6867469879518	6.84662585733485	FALSE	FALSE
166	AG05WC	2020-07-26 09:01:14.993000+00:00	72	2020-07-26 08:59:59+00:00	data/qIjeBezi3cWkYS4njwLGwIcj1Id2.jsonl	0 days 00:01:15.993000	Sitting on the sofa watching tv	10	False	Low_intensity	2020-07-26	72.6867469879518	6.84662585733485	FALSE	FALSE
167	AG05WC	2020-07-26 15:06:32.161000+00:00	68	2020-07-26 14:59:59+00:00	data/qIjeBezi3cWkYS4njwLGwIcj1Id2.jsonl	0 days 00:06:33.161000	Practicing rollerskating drills and then going up and down the stairs	7	True	High_intensity	2020-07-26	72.6867469879518	6.84662585733485	FALSE	FALSE
168	AG05WC	2020-07-26 15:17:14.990000+00:00	74	2020-07-26 15:09:59+00:00	data/qIjeBezi3cWkYS4njwLGwIcj1Id2.jsonl	0 days 00:07:15.990000	Watching tv	7	False	Low_intensity	2020-07-26	72.6867469879518	6.84662585733485	FALSE	FALSE
169	AG05WC	2020-07-27 19:54:22.114000+00:00	66	2020-07-27 19:49:59+00:00	data/qIjeBezi3cWkYS4njwLGwIcj1Id2.jsonl	0 days 00:04:23.114000	Went to the shop to buy groceries	6	True	Low_intensity	2020-07-27	72.6867469879518	6.84662585733485	FALSE	FALSE
170	AG05WC	2020-07-28 10:00:31.361000+00:00	72	2020-07-28 09:59:59+00:00	data/qIjeBezi3cWkYS4njwLGwIcj1Id2.jsonl	0 days 00:00:32.361000	Working at my desk	6	False	Low_intensity	2020-07-28	72.6867469879518	6.84662585733485	FALSE	FALSE
171	AG05WC	2020-07-28 13:23:45.490000+00:00	72	2020-07-28 13:19:59+00:00	data/qIjeBezi3cWkYS4njwLGwIcj1Id2.jsonl	0 days 00:03:46.490000	Working at desk then did a short workout	7	True	High_intensity	2020-07-28	72.6867469879518	6.84662585733485	FALSE	FALSE
172	AG05WC	2020-07-28 17:09:30.142000+00:00	66	2020-07-28 16:59:59+00:00	data/qIjeBezi3cWkYS4njwLGwIcj1Id2.jsonl	0 days 00:09:31.142000	Working in the lab	7	True	Low_intensity	2020-07-28	72.6867469879518	6.84662585733485	FALSE	FALSE
173	AG05WC	2020-07-30 15:08:40.168000+00:00	89	2020-07-30 14:59:59+00:00	data/qIjeBezi3cWkYS4njwLGwIcj1Id2.jsonl	0 days 00:08:41.168000	Sitting on the tube	7	False	Low_intensity	2020-07-30	72.6867469879518	6.84662585733485	TRUE	FALSE
174	AG05WC	2020-07-30 15:53:31.188000+00:00	85	2020-07-30 15:49:59+00:00	data/qIjeBezi3cWkYS4njwLGwIcj1Id2.jsonl	0 days 00:03:32.188000	Working in the lab going from one room to qnother	6	True	Low_intensity	2020-07-30	72.6867469879518	6.84662585733485	TRUE	FALSE
175	AG05WC	2020-07-31 12:28:52.590000+00:00	68	2020-07-31 12:19:59+00:00	data/qIjeBezi3cWkYS4njwLGwIcj1Id2.jsonl	0 days 00:08:53.590000	Working in the lab at the desk and moving some equipment around	7	False	Low_intensity	2020-07-31	72.6867469879518	6.84662585733485	FALSE	FALSE
176	AG05WC	2020-08-01 09:15:57.903000+00:00	80	2020-08-01 09:09:59+00:00	data/qIjeBezi3cWkYS4njwLGwIcj1Id2.jsonl	0 days 00:05:58.903000	Sitting on the tube to work	9	False	Low_intensity	2020-08-01	72.6867469879518	6.84662585733485	TRUE	FALSE
177	AG05WC	2020-08-01 09:49:18.410000+00:00	95	2020-08-01 09:39:59+00:00	data/qIjeBezi3cWkYS4njwLGwIcj1Id2.jsonl	0 days 00:09:19.410000	Skated from the tube to work	6	True	Low_intensity	2020-08-01	72.6867469879518	6.84662585733485	TRUE	FALSE
178	AG05WC	2020-08-01 11:06:13.717000+00:00	76	2020-08-01 10:59:59+00:00	data/qIjeBezi3cWkYS4njwLGwIcj1Id2.jsonl	0 days 00:06:14.717000	Just finished work and skated to the tube	10	True	Low_intensity	2020-08-01	72.6867469879518	6.84662585733485	FALSE	FALSE
179	AG05WC	2020-08-01 14:04:19.023000+00:00	68	2020-08-01 13:59:59+00:00	data/qIjeBezi3cWkYS4njwLGwIcj1Id2.jsonl	0 days 00:04:20.023000	Short workout before getting ready to leave	6	True	High_intensity	2020-08-01	72.6867469879518	6.84662585733485	FALSE	FALSE
180	AG05WC	2020-08-02 08:38:01.911000+00:00	91	2020-08-02 08:29:59+00:00	data/qIjeBezi3cWkYS4njwLGwIcj1Id2.jsonl	0 days 00:08:02.911000	Getting ready for work	7	True	Low_intensity	2020-08-02	72.6867469879518	6.84662585733485	TRUE	FALSE
181	AG05WC	2020-08-02 08:43:13.592000+00:00	73	2020-08-02 08:39:59+00:00	data/qIjeBezi3cWkYS4njwLGwIcj1Id2.jsonl	0 days 00:03:14.592000	Getting ready for work	7	True	Low_intensity	2020-08-02	72.6867469879518	6.84662585733485	FALSE	FALSE
182	AG05WC	2020-08-02 09:05:15.566000+00:00	81	2020-08-02 08:59:59+00:00	data/qIjeBezi3cWkYS4njwLGwIcj1Id2.jsonl	0 days 00:05:16.566000	Walked to the tube and now on the tube to work	3	False	Low_intensity	2020-08-02	72.6867469879518	6.84662585733485	TRUE	FALSE
183	AG05WC	2020-08-02 10:55:19.433000+00:00	73	2020-08-02 10:49:59+00:00	data/qIjeBezi3cWkYS4njwLGwIcj1Id2.jsonl	0 days 00:05:20.433000	Doing sensitive work in the lab	6	True	Low_intensity	2020-08-02	72.6867469879518	6.84662585733485	FALSE	FALSE
184	AG05WC	2020-08-02 11:25:40.300000+00:00	81	2020-08-02 11:19:59+00:00	data/qIjeBezi3cWkYS4njwLGwIcj1Id2.jsonl	0 days 00:05:41.300000	Sensitive slightly stressful lab work	4	True	High_intensity	2020-08-02	72.6867469879518	6.84662585733485	TRUE	FALSE
185	AG05WC	2020-08-02 11:28:07.622000+00:00	81	2020-08-02 11:19:59+00:00	data/qIjeBezi3cWkYS4njwLGwIcj1Id2.jsonl	0 days 00:08:08.622000	Sensitive lab work	4	False	Low_intensity	2020-08-02	72.6867469879518	6.84662585733485	TRUE	FALSE
186	AG05WC	2020-08-02 13:07:14.980000+00:00	71	2020-08-02 12:59:59+00:00	data/qIjeBezi3cWkYS4njwLGwIcj1Id2.jsonl	0 days 00:07:15.980000	Eating lunch and watching youtube	8	False	Low_intensity	2020-08-02	72.6867469879518	6.84662585733485	FALSE	FALSE
187	AG05WC	2020-08-02 13:31:07.396000+00:00	71	2020-08-02 13:29:59+00:00	data/qIjeBezi3cWkYS4njwLGwIcj1Id2.jsonl	0 days 00:01:08.396000	Watching youtube videos	10	False	Low_intensity	2020-08-02	72.6867469879518	6.84662585733485	FALSE	FALSE
188	AG05WC	2020-08-02 19:58:16.153000+00:00	71	2020-08-02 19:49:59+00:00	data/qIjeBezi3cWkYS4njwLGwIcj1Id2.jsonl	0 days 00:08:17.153000	Watching a movie	9	False	Low_intensity	2020-08-02	72.6867469879518	6.84662585733485	FALSE	FALSE
189	AG05WC	2020-08-03 09:16:55.530000+00:00	68	2020-08-03 09:09:59+00:00	data/qIjeBezi3cWkYS4njwLGwIcj1Id2.jsonl	0 days 00:06:56.530000	In a teams meeting	4	False	Low_intensity	2020-08-03	72.6867469879518	6.84662585733485	FALSE	FALSE
190	AG05WC	2020-08-03 11:39:24.240000+00:00	71	2020-08-03 11:29:59+00:00	data/qIjeBezi3cWkYS4njwLGwIcj1Id2.jsonl	0 days 00:09:25.240000	Making lunch and eating lunch	3	True	Low_intensity	2020-08-03	72.6867469879518	6.84662585733485	FALSE	FALSE
191	AG05WC	2020-08-03 13:31:20.817000+00:00	76	2020-08-03 13:29:59+00:00	data/qIjeBezi3cWkYS4njwLGwIcj1Id2.jsonl	0 days 00:01:21.817000	Working at my desk	9	False	Low_intensity	2020-08-03	72.6867469879518	6.84662585733485	FALSE	FALSE
192	AG05WC	2020-08-03 17:33:10.023000+00:00	66	2020-08-03 17:29:59+00:00	data/qIjeBezi3cWkYS4njwLGwIcj1Id2.jsonl	0 days 00:03:11.023000	Working out but now sitting at my desk	4	True	High_intensity	2020-08-03	72.6867469879518	6.84662585733485	FALSE	FALSE
193	AG05WC	2020-08-03 18:02:19.369000+00:00	66	2020-08-03 17:59:59+00:00	data/qIjeBezi3cWkYS4njwLGwIcj1Id2.jsonl	0 days 00:02:20.369000	Walking down the high road to eat out	5	True	Low_intensity	2020-08-03	72.6867469879518	6.84662585733485	FALSE	FALSE
194	AG05WC	2020-08-04 14:15:35.718000+00:00	64	2020-08-04 14:09:59+00:00	data/qIjeBezi3cWkYS4njwLGwIcj1Id2.jsonl	0 days 00:05:36.718000	Walking to get lunch from the high street	7	True	Low_intensity	2020-08-04	72.6867469879518	6.84662585733485	FALSE	FALSE
195	AG05WC	2020-08-04 19:05:23.263000+00:00	69	2020-08-04 18:59:59+00:00	data/qIjeBezi3cWkYS4njwLGwIcj1Id2.jsonl	0 days 00:05:24.263000	Chatting to a collegue then skating from work to the tube then getting on the tube.	7	True	Low_intensity	2020-08-04	72.6867469879518	6.84662585733485	FALSE	FALSE
196	AG05WC	2020-08-05 10:54:38.499000+00:00	64	2020-08-05 10:49:59+00:00	data/qIjeBezi3cWkYS4njwLGwIcj1Id2.jsonl	0 days 00:04:39.499000	Cleaning and vacuuming the house	3	True	Low_intensity	2020-08-05	72.6867469879518	6.84662585733485	FALSE	FALSE
197	AG05WC	2020-08-06 09:39:28.801000+00:00	71	2020-08-06 09:29:59+00:00	data/qIjeBezi3cWkYS4njwLGwIcj1Id2.jsonl	0 days 00:09:29.801000	At desk working on writing	9	False	Low_intensity	2020-08-06	72.6867469879518	6.84662585733485	FALSE	FALSE
198	AG05WC	2020-08-06 13:53:21.937000+00:00	78	2020-08-06 13:49:59+00:00	data/qIjeBezi3cWkYS4njwLGwIcj1Id2.jsonl	0 days 00:03:22.937000	Had a lab meeting over teams	3	False	Low_intensity	2020-08-06	72.6867469879518	6.84662585733485	FALSE	FALSE
199	AG05WC	2020-08-07 17:59:34.704000+00:00	70	2020-08-07 17:49:59+00:00	data/qIjeBezi3cWkYS4njwLGwIcj1Id2.jsonl	0 days 00:09:35.704000	Watching videos at my desk	3	False	Low_intensity	2020-08-07	72.6867469879518	6.84662585733485	FALSE	FALSE
200	AG05WC	2020-08-08 11:32:51.276000+00:00	74	2020-08-08 11:29:59+00:00	data/qIjeBezi3cWkYS4njwLGwIcj1Id2.jsonl	0 days 00:02:52.276000	Getting dressed and putting on makeup	9	False	Low_intensity	2020-08-08	72.6867469879518	6.84662585733485	FALSE	FALSE
201	AG05WC	2020-08-08 18:39:39.515000+00:00	92	2020-08-08 18:29:59+00:00	data/qIjeBezi3cWkYS4njwLGwIcj1Id2.jsonl	0 days 00:09:40.515000	Walking and drinking in the park	6	True	Low_intensity	2020-08-08	72.6867469879518	6.84662585733485	TRUE	FALSE
202	AG05WC	2020-08-09 08:58:53.401000+00:00	69	2020-08-09 08:49:59+00:00	data/qIjeBezi3cWkYS4njwLGwIcj1Id2.jsonl	0 days 00:08:54.401000	Lieing in bed on my phone	9	False	Low_intensity	2020-08-09	72.6867469879518	6.84662585733485	FALSE	FALSE
203	AG05WC	2020-08-09 12:06:27.304000+00:00	67	2020-08-09 11:59:59+00:00	data/qIjeBezi3cWkYS4njwLGwIcj1Id2.jsonl	0 days 00:06:28.304000	Cleaning the kitchen and making lunch	3	False	Low_intensity	2020-08-09	72.6867469879518	6.84662585733485	FALSE	FALSE
204	AG05WC	2020-08-09 14:31:05.690000+00:00	69	2020-08-09 14:29:59+00:00	data/qIjeBezi3cWkYS4njwLGwIcj1Id2.jsonl	0 days 00:01:06.690000	Working out	8	True	High_intensity	2020-08-09	72.6867469879518	6.84662585733485	FALSE	FALSE
205	AG05WC	2020-08-09 15:04:09.186000+00:00	76	2020-08-09 14:59:59+00:00	data/qIjeBezi3cWkYS4njwLGwIcj1Id2.jsonl	0 days 00:04:10.186000	On my computer watching cat videos	7	False	Low_intensity	2020-08-09	72.6867469879518	6.84662585733485	FALSE	FALSE
206	AG05WC	2020-08-09 16:33:23.639000+00:00	69	2020-08-09 16:29:59+00:00	data/qIjeBezi3cWkYS4njwLGwIcj1Id2.jsonl	0 days 00:03:24.639000	Watching a movie	9	False	Low_intensity	2020-08-09	72.6867469879518	6.84662585733485	FALSE	FALSE
207	AG05WC	2020-08-09 17:05:34.408000+00:00	70	2020-08-09 16:59:59+00:00	data/qIjeBezi3cWkYS4njwLGwIcj1Id2.jsonl	0 days 00:05:35.408000	Eating ice cream and watching tv	9	False	Low_intensity	2020-08-09	72.6867469879518	6.84662585733485	FALSE	FALSE
208	AG05WC	2020-08-10 12:04:00.175000+00:00	71	2020-08-10 11:59:59+00:00	data/qIjeBezi3cWkYS4njwLGwIcj1Id2.jsonl	0 days 00:04:01.175000	Working in the lab	3	False	Low_intensity	2020-08-10	72.6867469879518	6.84662585733485	FALSE	FALSE
209	AG05WC	2020-08-10 12:39:08.404000+00:00	79	2020-08-10 12:29:59+00:00	data/qIjeBezi3cWkYS4njwLGwIcj1Id2.jsonl	0 days 00:09:09.404000	Doing lab work	7	False	Low_intensity	2020-08-10	72.6867469879518	6.84662585733485	FALSE	FALSE
210	AG05WC	2020-08-10 16:32:13.009000+00:00	83	2020-08-10 16:29:59+00:00	data/qIjeBezi3cWkYS4njwLGwIcj1Id2.jsonl	0 days 00:02:14.009000	Chatting to collegues	3	False	Low_intensity	2020-08-10	72.6867469879518	6.84662585733485	TRUE	FALSE
211	AG05WC	2020-08-11 11:37:08.002000+00:00	67	2020-08-11 11:29:59+00:00	data/qIjeBezi3cWkYS4njwLGwIcj1Id2.jsonl	0 days 00:07:09.002000	Shopping and then cooking lunch	3	True	Low_intensity	2020-08-11	72.6867469879518	6.84662585733485	FALSE	FALSE
212	AG05WC	2020-08-11 13:25:06.600000+00:00	68	2020-08-11 13:19:59+00:00	data/qIjeBezi3cWkYS4njwLGwIcj1Id2.jsonl	0 days 00:05:07.600000	Eating lunch then working at my desk	4	False	Low_intensity	2020-08-11	72.6867469879518	6.84662585733485	FALSE	FALSE
213	AG05WC	2020-08-11 14:13:29.958000+00:00	69	2020-08-11 14:09:59+00:00	data/qIjeBezi3cWkYS4njwLGwIcj1Id2.jsonl	0 days 00:03:30.958000	Getting ready to go to work	4	True	Low_intensity	2020-08-11	72.6867469879518	6.84662585733485	FALSE	FALSE
214	AG05WC	2020-08-11 14:43:17.908000+00:00	80	2020-08-11 14:39:59+00:00	data/qIjeBezi3cWkYS4njwLGwIcj1Id2.jsonl	0 days 00:03:18.908000	Sitting on the tube	8	False	Low_intensity	2020-08-11	72.6867469879518	6.84662585733485	TRUE	FALSE
215	AG05WC	2020-08-12 08:37:26.907000+00:00	62	2020-08-12 08:29:59+00:00	data/qIjeBezi3cWkYS4njwLGwIcj1Id2.jsonl	0 days 00:07:27.907000	Making tea and putting on make up	9	False	Low_intensity	2020-08-12	72.6867469879518	6.84662585733485	FALSE	FALSE
216	AG05WC	2020-08-12 09:21:20.801000+00:00	73	2020-08-12 09:19:59+00:00	data/qIjeBezi3cWkYS4njwLGwIcj1Id2.jsonl	0 days 00:01:21.801000	Working at my desk	2	False	Low_intensity	2020-08-12	72.6867469879518	6.84662585733485	FALSE	FALSE
217	AG05WC	2020-08-12 09:32:39.225000+00:00	68	2020-08-12 09:29:59+00:00	data/qIjeBezi3cWkYS4njwLGwIcj1Id2.jsonl	0 days 00:02:40.225000	Working at my desk	7	False	Low_intensity	2020-08-12	72.6867469879518	6.84662585733485	FALSE	FALSE
218	AG05WC	2020-08-12 11:00:37.034000+00:00	64	2020-08-12 10:59:59+00:00	data/qIjeBezi3cWkYS4njwLGwIcj1Id2.jsonl	0 days 00:00:38.034000	Writing a review	9	False	Low_intensity	2020-08-12	72.6867469879518	6.84662585733485	FALSE	FALSE
219	AG05WC	2020-08-12 15:04:22.006000+00:00	68	2020-08-12 14:59:59+00:00	data/qIjeBezi3cWkYS4njwLGwIcj1Id2.jsonl	0 days 00:04:23.006000	On the tube and now walking to work	6	True	Low_intensity	2020-08-12	72.6867469879518	6.84662585733485	FALSE	FALSE
220	AG05WC	2020-08-13 10:04:31.800000+00:00	78	2020-08-13 09:59:59+00:00	data/qIjeBezi3cWkYS4njwLGwIcj1Id2.jsonl	0 days 00:04:32.800000	Sitting on the tube commuting to work	9	False	Low_intensity	2020-08-13	72.6867469879518	6.84662585733485	FALSE	FALSE
221	AG05WC	2020-08-13 18:12:54.940000+00:00	67	2020-08-13 18:09:59+00:00	data/qIjeBezi3cWkYS4njwLGwIcj1Id2.jsonl	0 days 00:02:55.940000	Walking to the tube from work and sitting on the tube	5	True	Low_intensity	2020-08-13	72.6867469879518	6.84662585733485	FALSE	FALSE
222	AG05WC	2020-08-14 08:25:33.456000+00:00	68	2020-08-14 08:19:59+00:00	data/qIjeBezi3cWkYS4njwLGwIcj1Id2.jsonl	0 days 00:05:34.456000	Sleeping, just woke up	10	False	Low_intensity	2020-08-14	72.6867469879518	6.84662585733485	FALSE	FALSE
223	AG05WC	2020-08-14 11:12:21.747000+00:00	74	2020-08-14 11:09:59+00:00	data/qIjeBezi3cWkYS4njwLGwIcj1Id2.jsonl	0 days 00:02:22.747000	Cleaning the house	4	True	Low_intensity	2020-08-14	72.6867469879518	6.84662585733485	FALSE	FALSE
224	AG05WC	2020-08-14 12:04:23.335000+00:00	73	2020-08-14 11:59:59+00:00	data/qIjeBezi3cWkYS4njwLGwIcj1Id2.jsonl	0 days 00:04:24.335000	Cleaning then showering	3	True	Low_intensity	2020-08-14	72.6867469879518	6.84662585733485	FALSE	FALSE
225	AG05WC	2020-08-14 12:55:04.479000+00:00	69	2020-08-14 12:49:59+00:00	data/qIjeBezi3cWkYS4njwLGwIcj1Id2.jsonl	0 days 00:05:05.479000	Getting dressed and putting on makeup	6	False	Low_intensity	2020-08-14	72.6867469879518	6.84662585733485	FALSE	FALSE
226	AG05WC	2020-08-14 15:40:01.265000+00:00	71	2020-08-14 15:39:59+00:00	data/qIjeBezi3cWkYS4njwLGwIcj1Id2.jsonl	0 days 00:00:02.265000	Catching up with a friend	7	True	Low_intensity	2020-08-14	72.6867469879518	6.84662585733485	FALSE	FALSE
227	AG05WC	2020-08-15 13:14:03.561000+00:00	68	2020-08-15 13:09:59+00:00	data/qIjeBezi3cWkYS4njwLGwIcj1Id2.jsonl	0 days 00:04:04.561000	Playing video games	9	False	Low_intensity	2020-08-15	72.6867469879518	6.84662585733485	FALSE	FALSE
228	AG05WC	2020-08-16 08:20:29.891000+00:00	73	2020-08-16 08:19:59+00:00	data/qIjeBezi3cWkYS4njwLGwIcj1Id2.jsonl	0 days 00:00:30.891000	Playing video gamea	8	False	Low_intensity	2020-08-16	72.6867469879518	6.84662585733485	FALSE	FALSE
229	AG05WC	2020-08-16 09:24:14.865000+00:00	65	2020-08-16 09:19:59+00:00	data/qIjeBezi3cWkYS4njwLGwIcj1Id2.jsonl	0 days 00:04:15.865000	Taking a shower and getting read	6	True	Low_intensity	2020-08-16	72.6867469879518	6.84662585733485	FALSE	FALSE
230	AG05WC	2020-08-16 13:41:21.777000+00:00	69	2020-08-16 13:39:59+00:00	data/qIjeBezi3cWkYS4njwLGwIcj1Id2.jsonl	0 days 00:01:22.777000	Skating in hyde park and taking a break	4	False	Low_intensity	2020-08-16	72.6867469879518	6.84662585733485	FALSE	FALSE
231	AG05WC	2020-08-16 14:31:24.768000+00:00	72	2020-08-16 14:29:59+00:00	data/qIjeBezi3cWkYS4njwLGwIcj1Id2.jsonl	0 days 00:01:25.768000	Sitting on the tube and now walking home	4	False	Low_intensity	2020-08-16	72.6867469879518	6.84662585733485	FALSE	FALSE
232	AG05WC	2020-08-17 08:26:15.697000+00:00	69	2020-08-17 08:19:59+00:00	data/qIjeBezi3cWkYS4njwLGwIcj1Id2.jsonl	0 days 00:06:16.697000	Working at my desk	8	False	Low_intensity	2020-08-17	72.6867469879518	6.84662585733485	FALSE	FALSE
233	AG05WC	2020-08-17 09:32:33.392000+00:00	70	2020-08-17 09:29:59+00:00	data/qIjeBezi3cWkYS4njwLGwIcj1Id2.jsonl	0 days 00:02:34.392000	Working at my desk	5	False	Low_intensity	2020-08-17	72.6867469879518	6.84662585733485	FALSE	FALSE
234	AG05WC	2020-08-17 10:50:44.876000+00:00	71	2020-08-17 10:49:59+00:00	data/qIjeBezi3cWkYS4njwLGwIcj1Id2.jsonl	0 days 00:00:45.876000	Having a meeting with a student	7	False	Low_intensity	2020-08-17	72.6867469879518	6.84662585733485	FALSE	FALSE
235	AG05WC	2020-08-17 11:22:21.339000+00:00	67	2020-08-17 11:19:59+00:00	data/qIjeBezi3cWkYS4njwLGwIcj1Id2.jsonl	0 days 00:02:22.339000	Practicing some skating	8	True	Low_intensity	2020-08-17	72.6867469879518	6.84662585733485	FALSE	FALSE
236	AG05WC	2020-08-17 12:53:59.441000+00:00	72	2020-08-17 12:49:59+00:00	data/qIjeBezi3cWkYS4njwLGwIcj1Id2.jsonl	0 days 00:04:00.441000	Eating lunch and watching tv	7	False	Low_intensity	2020-08-17	72.6867469879518	6.84662585733485	FALSE	FALSE
237	AG05WC	2020-08-17 13:14:43.959000+00:00	88	2020-08-17 13:09:59+00:00	data/qIjeBezi3cWkYS4njwLGwIcj1Id2.jsonl	0 days 00:04:44.959000	Washing up and drinking coffee and working	4	True	High_intensity	2020-08-17	72.6867469879518	6.84662585733485	TRUE	FALSE
238	ALL10P	2020-07-19 15:53:57.662000+00:00	75	2020-07-19 15:49:59+00:00	data/tELq1ZRCVjbiJ61VxcBErAiQidq1.jsonl	0 days 00:03:58.662000	Working on my laptop	5	False	Low_intensity	2020-07-19	78.5	8.17435012707432	FALSE	FALSE
239	ALL10P	2020-07-20 19:01:26.505000+00:00	68	2020-07-20 18:59:59+00:00	data/tELq1ZRCVjbiJ61VxcBErAiQidq1.jsonl	0 days 00:01:27.505000	Working on my laptop	7	False	Low_intensity	2020-07-20	78.5	8.17435012707432	FALSE	FALSE
240	ALL10P	2020-07-20 19:45:00.744000+00:00	72	2020-07-20 19:39:59+00:00	data/tELq1ZRCVjbiJ61VxcBErAiQidq1.jsonl	0 days 00:05:01.744000	Working on my laptop	10	False	Low_intensity	2020-07-20	78.5	8.17435012707432	FALSE	FALSE
241	ALL10P	2020-07-22 10:57:42.202000+00:00	75	2020-07-22 10:49:59+00:00	data/tELq1ZRCVjbiJ61VxcBErAiQidq1.jsonl	0 days 00:07:43.202000	Showering	8	False	Low_intensity	2020-07-22	78.5	8.17435012707432	FALSE	FALSE
242	ALL10P	2020-07-22 17:12:32.724000+00:00	85	2020-07-22 17:09:59+00:00	data/tELq1ZRCVjbiJ61VxcBErAiQidq1.jsonl	0 days 00:02:33.724000	Yoga	6	True	High_intensity	2020-07-22	78.5	8.17435012707432	FALSE	FALSE
243	ALL10P	2020-07-23 16:16:21.916000+00:00	75	2020-07-23 16:09:59+00:00	data/tELq1ZRCVjbiJ61VxcBErAiQidq1.jsonl	0 days 00:06:22.916000	Working	10	False	Low_intensity	2020-07-23	78.5	8.17435012707432	FALSE	FALSE
244	ALL10P	2020-07-24 11:53:40.557000+00:00	95	2020-07-24 11:49:59+00:00	data/tELq1ZRCVjbiJ61VxcBErAiQidq1.jsonl	0 days 00:03:41.557000	Resting	10	False	Low_intensity	2020-07-24	78.5	8.17435012707432	TRUE	FALSE
245	ALL10P	2020-07-25 16:35:11.401000+00:00	69	2020-07-25 16:29:59+00:00	data/tELq1ZRCVjbiJ61VxcBErAiQidq1.jsonl	0 days 00:05:12.401000	Making coffee	7	False	High_intensity	2020-07-25	78.5	8.17435012707432	FALSE	FALSE
246	ALL10P	2020-07-26 17:07:36.811000+00:00	69	2020-07-26 16:59:59+00:00	data/tELq1ZRCVjbiJ61VxcBErAiQidq1.jsonl	0 days 00:07:37.811000	Reacting to a post on the social media	5	True	Low_intensity	2020-07-26	78.5	8.17435012707432	FALSE	FALSE
247	ALL10P	2020-07-27 17:37:52.400000+00:00	68	2020-07-27 17:29:59+00:00	data/tELq1ZRCVjbiJ61VxcBErAiQidq1.jsonl	0 days 00:07:53.400000	Reading	8	False	Low_intensity	2020-07-27	78.5	8.17435012707432	FALSE	FALSE
248	ALL10P	2020-07-29 10:19:22.944000+00:00	74	2020-07-29 10:09:59+00:00	data/tELq1ZRCVjbiJ61VxcBErAiQidq1.jsonl	0 days 00:09:23.944000	Dressing up	8	False	Low_intensity	2020-07-29	78.5	8.17435012707432	FALSE	FALSE
249	ALL10P	2020-07-29 16:26:21.739000+00:00	76	2020-07-29 16:19:59+00:00	data/tELq1ZRCVjbiJ61VxcBErAiQidq1.jsonl	0 days 00:06:22.739000	Resting	8	False	Low_intensity	2020-07-29	78.5	8.17435012707432	FALSE	FALSE
250	ALL10P	2020-08-01 14:19:24.181000+00:00	83	2020-08-01 14:09:59+00:00	data/tELq1ZRCVjbiJ61VxcBErAiQidq1.jsonl	0 days 00:09:25.181000	Writing	10	False	Low_intensity	2020-08-01	78.5	8.17435012707432	FALSE	FALSE
251	ALL10P	2020-08-05 10:56:40.089000+00:00	81	2020-08-05 10:49:59+00:00	data/tELq1ZRCVjbiJ61VxcBErAiQidq1.jsonl	0 days 00:06:41.089000	Work	10	False	Low_intensity	2020-08-05	78.5	8.17435012707432	FALSE	FALSE
252	ALL10P	2020-08-06 09:14:42.947000+00:00	87	2020-08-06 09:09:59+00:00	data/tELq1ZRCVjbiJ61VxcBErAiQidq1.jsonl	0 days 00:04:43.947000	Eating	10	False	Low_intensity	2020-08-06	78.5	8.17435012707432	TRUE	FALSE
253	ALL10P	2020-08-07 08:31:55.852000+00:00	85	2020-08-07 08:29:59+00:00	data/tELq1ZRCVjbiJ61VxcBErAiQidq1.jsonl	0 days 00:01:56.852000	Chatting over breakfast	4	True	Low_intensity	2020-08-07	78.5	8.17435012707432	FALSE	FALSE
254	ALL10P	2020-08-08 09:07:33.425000+00:00	82	2020-08-08 08:59:59+00:00	data/tELq1ZRCVjbiJ61VxcBErAiQidq1.jsonl	0 days 00:07:34.425000	Waking up from sleep	6	False	Low_intensity	2020-08-08	78.5	8.17435012707432	FALSE	FALSE
255	ALL10P	2020-08-09 10:15:01.325000+00:00	82	2020-08-09 10:09:59+00:00	data/tELq1ZRCVjbiJ61VxcBErAiQidq1.jsonl	0 days 00:05:02.325000	Browsing the web	8	False	Low_intensity	2020-08-09	78.5	8.17435012707432	FALSE	FALSE
256	ALL10P	2020-08-09 18:02:11.786000+00:00	69	2020-08-09 17:59:59+00:00	data/tELq1ZRCVjbiJ61VxcBErAiQidq1.jsonl	0 days 00:02:12.786000	Reading an important document	2	True	Low_intensity	2020-08-09	78.5	8.17435012707432	FALSE	FALSE
257	ALL10P	2020-08-09 18:57:11.585000+00:00	75	2020-08-09 18:49:59+00:00	data/tELq1ZRCVjbiJ61VxcBErAiQidq1.jsonl	0 days 00:07:12.585000	Watching TV	7	True	Low_intensity	2020-08-09	78.5	8.17435012707432	FALSE	FALSE
258	ALL10P	2020-08-10 16:22:35.178000+00:00	80	2020-08-10 16:19:59+00:00	data/tELq1ZRCVjbiJ61VxcBErAiQidq1.jsonl	0 days 00:02:36.178000	Solving a problem	3	True	Low_intensity	2020-08-10	78.5	8.17435012707432	FALSE	FALSE
259	ALL10P	2020-08-11 09:01:54.862000+00:00	94	2020-08-11 08:59:59+00:00	data/tELq1ZRCVjbiJ61VxcBErAiQidq1.jsonl	0 days 00:01:55.862000	Getting ready	10	False	Low_intensity	2020-08-11	78.5	8.17435012707432	TRUE	FALSE
260	ALL10P	2020-08-12 11:16:15.972000+00:00	73	2020-08-12 11:09:59+00:00	data/tELq1ZRCVjbiJ61VxcBErAiQidq1.jsonl	0 days 00:06:16.972000	Cleaning	5	True	Low_intensity	2020-08-12	78.5	8.17435012707432	FALSE	FALSE
261	ALL10P	2020-08-12 12:22:18.863000+00:00	93	2020-08-12 12:19:59+00:00	data/tELq1ZRCVjbiJ61VxcBErAiQidq1.jsonl	0 days 00:02:19.863000	On a call	7	False	Low_intensity	2020-08-12	78.5	8.17435012707432	TRUE	FALSE
262	ALL10P	2020-08-12 15:31:32.418000+00:00	71	2020-08-12 15:29:59+00:00	data/tELq1ZRCVjbiJ61VxcBErAiQidq1.jsonl	0 days 00:01:33.418000	Writing a report	8	False	Low_intensity	2020-08-12	78.5	8.17435012707432	FALSE	FALSE
263	ALL10P	2020-08-13 11:18:00.119000+00:00	85	2020-08-13 11:09:59+00:00	data/tELq1ZRCVjbiJ61VxcBErAiQidq1.jsonl	0 days 00:08:01.119000	Data analysis	10	False	Low_intensity	2020-08-13	78.5	8.17435012707432	FALSE	FALSE
264	AP12NR	2020-10-23 16:38:39.074000+00:00	87	2020-10-23 16:29:59+00:00	data/LtPL3aVcUWO9bp7u51lvmHAcNZy2.jsonl	0 days 00:08:40.074000	Reading for an essay and making notes (typed)	10	False	Low_intensity	2020-10-23	79.6486486486486	9.51961780341643	FALSE	FALSE
265	AP12NR	2020-10-23 17:43:20.542000+00:00	74	2020-10-23 17:39:59+00:00	data/LtPL3aVcUWO9bp7u51lvmHAcNZy2.jsonl	0 days 00:03:21.542000	Eating	8	False	Low_intensity	2020-10-23	79.6486486486486	9.51961780341643	FALSE	FALSE
266	AP12NR	2020-10-24 17:31:21.217000+00:00	70	2020-10-24 17:29:59+00:00	data/LtPL3aVcUWO9bp7u51lvmHAcNZy2.jsonl	0 days 00:01:22.217000	Eating and talking to a friend	4	False	Low_intensity	2020-10-24	79.6486486486486	9.51961780341643	FALSE	FALSE
267	AP12NR	2020-10-24 19:53:36.571000+00:00	73	2020-10-24 19:49:59+00:00	data/LtPL3aVcUWO9bp7u51lvmHAcNZy2.jsonl	0 days 00:03:37.571000	Talking to a friend	10	False	Low_intensity	2020-10-24	79.6486486486486	9.51961780341643	FALSE	FALSE
268	AP12NR	2020-10-27 19:07:04.132000+00:00	92	2020-10-27 18:59:59+00:00	data/LtPL3aVcUWO9bp7u51lvmHAcNZy2.jsonl	0 days 00:07:05.132000	Talking to my friend	10	False	Low_intensity	2020-10-27	79.6486486486486	9.51961780341643	TRUE	FALSE
269	AP12NR	2020-10-27 19:18:22.299000+00:00	81	2020-10-27 19:09:59+00:00	data/LtPL3aVcUWO9bp7u51lvmHAcNZy2.jsonl	0 days 00:08:23.299000	Talking to my friend	10	False	Low_intensity	2020-10-27	79.6486486486486	9.51961780341643	FALSE	FALSE
270	AP12NR	2020-10-27 19:24:04.236000+00:00	89	2020-10-27 19:19:59+00:00	data/LtPL3aVcUWO9bp7u51lvmHAcNZy2.jsonl	0 days 00:04:05.236000	Talking to my friend	10	False	Low_intensity	2020-10-27	79.6486486486486	9.51961780341643	FALSE	FALSE
271	AP12NR	2020-10-28 16:09:06.085000+00:00	68	2020-10-28 15:59:59+00:00	data/LtPL3aVcUWO9bp7u51lvmHAcNZy2.jsonl	0 days 00:09:07.085000	Lying on my bed	5	True	Low_intensity	2020-10-28	79.6486486486486	9.51961780341643	FALSE	FALSE
272	AP12NR	2020-10-28 17:04:08.038000+00:00	96	2020-10-28 16:59:59+00:00	data/LtPL3aVcUWO9bp7u51lvmHAcNZy2.jsonl	0 days 00:04:09.038000	In an online class	2	True	Low_intensity	2020-10-28	79.6486486486486	9.51961780341643	TRUE	FALSE
273	AP12NR	2020-10-28 17:46:53.031000+00:00	98	2020-10-28 17:39:59+00:00	data/LtPL3aVcUWO9bp7u51lvmHAcNZy2.jsonl	0 days 00:06:54.031000	Watching a streamed lecture and typing notes	6	False	Low_intensity	2020-10-28	79.6486486486486	9.51961780341643	TRUE	FALSE
274	AP12NR	2020-10-29 16:54:18.471000+00:00	83	2020-10-29 16:49:59+00:00	data/LtPL3aVcUWO9bp7u51lvmHAcNZy2.jsonl	0 days 00:04:19.471000	Answering questions online for a psychological study	6	True	Low_intensity	2020-10-29	79.6486486486486	9.51961780341643	FALSE	FALSE
275	AP12NR	2020-10-29 17:18:53.435000+00:00	88	2020-10-29 17:09:59+00:00	data/LtPL3aVcUWO9bp7u51lvmHAcNZy2.jsonl	0 days 00:08:54.435000	Answering questions online for a psychological study	2	True	Low_intensity	2020-10-29	79.6486486486486	9.51961780341643	FALSE	FALSE
276	AP12NR	2020-10-31 10:31:26.554000+00:00	76	2020-10-31 10:29:59+00:00	data/LtPL3aVcUWO9bp7u51lvmHAcNZy2.jsonl	0 days 00:01:27.554000	Studying	4	False	Low_intensity	2020-10-31	79.6486486486486	9.51961780341643	FALSE	FALSE
277	AP12NR	2020-10-31 11:48:20.258000+00:00	86	2020-10-31 11:39:59+00:00	data/LtPL3aVcUWO9bp7u51lvmHAcNZy2.jsonl	0 days 00:08:21.258000	Studying	7	True	Low_intensity	2020-10-31	79.6486486486486	9.51961780341643	FALSE	FALSE
278	AP12NR	2020-10-31 12:21:11.806000+00:00	85	2020-10-31 12:19:59+00:00	data/LtPL3aVcUWO9bp7u51lvmHAcNZy2.jsonl	0 days 00:01:12.806000	Talking to my Mum on the phone	9	False	Low_intensity	2020-10-31	79.6486486486486	9.51961780341643	FALSE	FALSE
279	AP12NR	2020-10-31 13:05:32.885000+00:00	88	2020-10-31 12:59:59+00:00	data/LtPL3aVcUWO9bp7u51lvmHAcNZy2.jsonl	0 days 00:05:33.885000	Eating with a friend	10	False	Low_intensity	2020-10-31	79.6486486486486	9.51961780341643	FALSE	FALSE
280	AP12NR	2020-10-31 13:16:59.952000+00:00	73	2020-10-31 13:09:59+00:00	data/LtPL3aVcUWO9bp7u51lvmHAcNZy2.jsonl	0 days 00:07:00.952000	Talking to a friend	3	True	Low_intensity	2020-10-31	79.6486486486486	9.51961780341643	FALSE	FALSE
281	AP12NR	2020-11-02 20:35:39.687000+00:00	103	2020-11-02 20:29:59+00:00	data/LtPL3aVcUWO9bp7u51lvmHAcNZy2.jsonl	0 days 00:05:40.687000	Quizzing	7	True	Low_intensity	2020-11-02	79.6486486486486	9.51961780341643	TRUE	FALSE
282	AP12NR	2020-11-07 15:53:14.804000+00:00	69	2020-11-07 15:49:59+00:00	data/LtPL3aVcUWO9bp7u51lvmHAcNZy2.jsonl	0 days 00:03:15.804000	Talking with friends outside	8	False	Low_intensity	2020-11-07	79.6486486486486	9.51961780341643	FALSE	FALSE
283	AP12NR	2020-11-11 16:16:56.285000+00:00	72	2020-11-11 16:09:59+00:00	data/LtPL3aVcUWO9bp7u51lvmHAcNZy2.jsonl	0 days 00:06:57.285000	Watching a lecture (and thinking about a date...)	6	True	Low_intensity	2020-11-11	79.6486486486486	9.51961780341643	FALSE	FALSE
284	AP12NR	2020-12-03 11:30:33.909000+00:00	73	2020-12-03 11:29:59+00:00	data/LtPL3aVcUWO9bp7u51lvmHAcNZy2.jsonl	0 days 00:00:34.909000	Lying on my bed feeling dizzy due to my period	9	True	Low_intensity	2020-12-03	79.6486486486486	9.51961780341643	FALSE	FALSE
285	AP12NR	2020-12-03 16:14:46.176000+00:00	67	2020-12-03 16:09:59+00:00	data/LtPL3aVcUWO9bp7u51lvmHAcNZy2.jsonl	0 days 00:04:47.176000	Lying in bed watching TV	4	False	Low_intensity	2020-12-03	79.6486486486486	9.51961780341643	FALSE	FALSE
286	AP12NR	2020-12-03 16:36:29.377000+00:00	74	2020-12-03 16:29:59+00:00	data/LtPL3aVcUWO9bp7u51lvmHAcNZy2.jsonl	0 days 00:06:30.377000	Lying in bed watching TV	5	False	Low_intensity	2020-12-03	79.6486486486486	9.51961780341643	FALSE	FALSE
287	AP12NR	2020-12-03 16:49:32.589000+00:00	75	2020-12-03 16:39:59+00:00	data/LtPL3aVcUWO9bp7u51lvmHAcNZy2.jsonl	0 days 00:09:33.589000	Lying in bed watching TV	5	False	Low_intensity	2020-12-03	79.6486486486486	9.51961780341643	FALSE	FALSE
288	AP12NR	2020-12-06 10:45:20.860000+00:00	81	2020-12-06 10:39:59+00:00	data/LtPL3aVcUWO9bp7u51lvmHAcNZy2.jsonl	0 days 00:05:21.860000	Watching TV	8	False	Low_intensity	2020-12-06	79.6486486486486	9.51961780341643	FALSE	FALSE
289	AP12NR	2020-12-06 11:10:01.795000+00:00	84	2020-12-06 11:09:59+00:00	data/LtPL3aVcUWO9bp7u51lvmHAcNZy2.jsonl	0 days 00:00:02.795000	Scrolling through social media	10	False	Low_intensity	2020-12-06	79.6486486486486	9.51961780341643	FALSE	FALSE
290	AP12NR	2020-12-06 14:16:15.321000+00:00	95	2020-12-06 14:09:59+00:00	data/LtPL3aVcUWO9bp7u51lvmHAcNZy2.jsonl	0 days 00:06:16.321000	Watching TV	6	False	Low_intensity	2020-12-06	79.6486486486486	9.51961780341643	TRUE	FALSE
291	AP12NR	2020-12-06 15:58:07.014000+00:00	66	2020-12-06 15:49:59+00:00	data/LtPL3aVcUWO9bp7u51lvmHAcNZy2.jsonl	0 days 00:08:08.014000	Watching TV	2	True	Low_intensity	2020-12-06	79.6486486486486	9.51961780341643	FALSE	FALSE
292	AP12NR	2020-12-06 16:08:22.336000+00:00	71	2020-12-06 15:59:59+00:00	data/LtPL3aVcUWO9bp7u51lvmHAcNZy2.jsonl	0 days 00:08:23.336000	Watching TV	4	False	Low_intensity	2020-12-06	79.6486486486486	9.51961780341643	FALSE	FALSE
293	AP12NR	2020-12-06 16:41:49.393000+00:00	77	2020-12-06 16:39:59+00:00	data/LtPL3aVcUWO9bp7u51lvmHAcNZy2.jsonl	0 days 00:01:50.393000	Video chat	5	False	Low_intensity	2020-12-06	79.6486486486486	9.51961780341643	FALSE	FALSE
294	AP12NR	2020-12-06 16:57:20.121000+00:00	70	2020-12-06 16:49:59+00:00	data/LtPL3aVcUWO9bp7u51lvmHAcNZy2.jsonl	0 days 00:07:21.121000	Video chat	6	False	Low_intensity	2020-12-06	79.6486486486486	9.51961780341643	FALSE	FALSE
295	AP12NR	2020-12-06 19:15:27.856000+00:00	76	2020-12-06 19:09:59+00:00	data/LtPL3aVcUWO9bp7u51lvmHAcNZy2.jsonl	0 days 00:05:28.856000	Eating dinner	9	False	Low_intensity	2020-12-06	79.6486486486486	9.51961780341643	FALSE	FALSE
296	AP12NR	2020-12-06 19:27:32.765000+00:00	79	2020-12-06 19:19:59+00:00	data/LtPL3aVcUWO9bp7u51lvmHAcNZy2.jsonl	0 days 00:07:33.765000	Watching TV - but I think my heart rate may have spiked because I'm waiting for a text I'm worried about	6	True	High_intensity	2020-12-06	79.6486486486486	9.51961780341643	FALSE	FALSE
297	AP12NR	2020-12-07 18:12:45.287000+00:00	68	2020-12-07 18:09:59+00:00	data/LtPL3aVcUWO9bp7u51lvmHAcNZy2.jsonl	0 days 00:02:46.287000	Listening to music	8	False	Low_intensity	2020-12-07	79.6486486486486	9.51961780341643	FALSE	FALSE
298	AP12NR	2020-12-07 19:19:16.851000+00:00	85	2020-12-07 19:09:59+00:00	data/LtPL3aVcUWO9bp7u51lvmHAcNZy2.jsonl	0 days 00:09:17.851000	Watching TV	8	False	Low_intensity	2020-12-07	79.6486486486486	9.51961780341643	FALSE	FALSE
299	AP12NR	2020-12-08 10:39:25.685000+00:00	78	2020-12-08 10:29:59+00:00	data/LtPL3aVcUWO9bp7u51lvmHAcNZy2.jsonl	0 days 00:09:26.685000	Eating breakfast	9	False	Low_intensity	2020-12-08	79.6486486486486	9.51961780341643	FALSE	FALSE
300	AP12NR	2020-12-08 11:13:15.703000+00:00	77	2020-12-08 11:09:59+00:00	data/LtPL3aVcUWO9bp7u51lvmHAcNZy2.jsonl	0 days 00:03:16.703000	Phoning my Dad	9	False	Low_intensity	2020-12-08	79.6486486486486	9.51961780341643	FALSE	FALSE
301	AR04ADVDM	2020-07-28 14:25:42.096000+00:00	71	2020-07-28 14:19:59+00:00	data/b9GcdOMDGeW5MCpdjVmRgQxeKJv1.jsonl	0 days 00:05:43.096000	Watching a movie	10	False	Low_intensity	2020-07-28	68.4428571428571	5.15452724686914	FALSE	FALSE
302	AR04ADVDM	2020-07-28 17:10:51.374000+00:00	66	2020-07-28 17:09:59+00:00	data/b9GcdOMDGeW5MCpdjVmRgQxeKJv1.jsonl	0 days 00:00:52.374000	Watching a horror movie	7	True	Low_intensity	2020-07-28	68.4428571428571	5.15452724686914	FALSE	FALSE
303	AR04ADVDM	2020-07-29 09:40:13.879000+00:00	74	2020-07-29 09:39:59+00:00	data/b9GcdOMDGeW5MCpdjVmRgQxeKJv1.jsonl	0 days 00:00:14.879000	Laundry and dishes	9	False	Low_intensity	2020-07-29	68.4428571428571	5.15452724686914	TRUE	FALSE
304	AR04ADVDM	2020-07-29 11:18:03.527000+00:00	68	2020-07-29 11:09:59+00:00	data/b9GcdOMDGeW5MCpdjVmRgQxeKJv1.jsonl	0 days 00:08:04.527000	Watching a show	5	True	Low_intensity	2020-07-29	68.4428571428571	5.15452724686914	FALSE	FALSE
305	AR04ADVDM	2020-07-29 14:52:27.253000+00:00	66	2020-07-29 14:49:59+00:00	data/b9GcdOMDGeW5MCpdjVmRgQxeKJv1.jsonl	0 days 00:02:28.253000	Sleeping	7	True	Low_intensity	2020-07-29	68.4428571428571	5.15452724686914	FALSE	FALSE
306	AR04ADVDM	2020-07-29 15:44:14.428000+00:00	78	2020-07-29 15:39:59+00:00	data/b9GcdOMDGeW5MCpdjVmRgQxeKJv1.jsonl	0 days 00:04:15.428000	Sport	8	True	Low_intensity	2020-07-29	68.4428571428571	5.15452724686914	TRUE	FALSE
307	AR04ADVDM	2020-07-30 08:20:34.902000+00:00	68	2020-07-30 08:19:59+00:00	data/b9GcdOMDGeW5MCpdjVmRgQxeKJv1.jsonl	0 days 00:00:35.902000	Working in the lab	8	False	Low_intensity	2020-07-30	68.4428571428571	5.15452724686914	FALSE	FALSE
308	AR04ADVDM	2020-07-30 12:43:58.976000+00:00	75	2020-07-30 12:39:59+00:00	data/b9GcdOMDGeW5MCpdjVmRgQxeKJv1.jsonl	0 days 00:03:59.976000	Walking	7	False	Low_intensity	2020-07-30	68.4428571428571	5.15452724686914	TRUE	FALSE
309	AR04ADVDM	2020-07-30 16:28:39.179000+00:00	70	2020-07-30 16:19:59+00:00	data/b9GcdOMDGeW5MCpdjVmRgQxeKJv1.jsonl	0 days 00:08:40.179000	Laboratory experiment	9	True	Low_intensity	2020-07-30	68.4428571428571	5.15452724686914	FALSE	FALSE
310	AR04ADVDM	2020-07-31 10:34:40.253000+00:00	71	2020-07-31 10:29:59+00:00	data/b9GcdOMDGeW5MCpdjVmRgQxeKJv1.jsonl	0 days 00:04:41.253000	Working in the lab	8	False	Low_intensity	2020-07-31	68.4428571428571	5.15452724686914	FALSE	FALSE
311	AR04ADVDM	2020-07-31 10:59:13.153000+00:00	69	2020-07-31 10:49:59+00:00	data/b9GcdOMDGeW5MCpdjVmRgQxeKJv1.jsonl	0 days 00:09:14.153000	Working in the lab	10	False	Low_intensity	2020-07-31	68.4428571428571	5.15452724686914	FALSE	FALSE
312	AR04ADVDM	2020-07-31 19:37:01.745000+00:00	76	2020-07-31 19:29:59+00:00	data/b9GcdOMDGeW5MCpdjVmRgQxeKJv1.jsonl	0 days 00:07:02.745000	Cooking	7	False	Low_intensity	2020-07-31	68.4428571428571	5.15452724686914	TRUE	FALSE
313	AR04ADVDM	2020-07-31 19:47:51.625000+00:00	79	2020-07-31 19:39:59+00:00	data/b9GcdOMDGeW5MCpdjVmRgQxeKJv1.jsonl	0 days 00:07:52.625000	Cooking	3	False	Low_intensity	2020-07-31	68.4428571428571	5.15452724686914	TRUE	FALSE
314	AR04ADVDM	2020-08-01 08:54:47.023000+00:00	69	2020-08-01 08:49:59+00:00	data/b9GcdOMDGeW5MCpdjVmRgQxeKJv1.jsonl	0 days 00:04:48.023000	Reading	8	False	Low_intensity	2020-08-01	68.4428571428571	5.15452724686914	FALSE	FALSE
315	AR04ADVDM	2020-08-01 09:43:15.221000+00:00	66	2020-08-01 09:39:59+00:00	data/b9GcdOMDGeW5MCpdjVmRgQxeKJv1.jsonl	0 days 00:03:16.221000	Reading	3	True	Low_intensity	2020-08-01	68.4428571428571	5.15452724686914	FALSE	FALSE
316	AR04ADVDM	2020-08-01 11:43:22.278000+00:00	67	2020-08-01 11:39:59+00:00	data/b9GcdOMDGeW5MCpdjVmRgQxeKJv1.jsonl	0 days 00:03:23.278000	Watching tv	9	False	Low_intensity	2020-08-01	68.4428571428571	5.15452724686914	FALSE	FALSE
317	AR04ADVDM	2020-08-01 15:32:37.365000+00:00	63	2020-08-01 15:29:59+00:00	data/b9GcdOMDGeW5MCpdjVmRgQxeKJv1.jsonl	0 days 00:02:38.365000	Watching tv	8	False	Low_intensity	2020-08-01	68.4428571428571	5.15452724686914	FALSE	FALSE
318	AR04ADVDM	2020-08-01 15:43:36.744000+00:00	69	2020-08-01 15:39:59+00:00	data/b9GcdOMDGeW5MCpdjVmRgQxeKJv1.jsonl	0 days 00:03:37.744000	Watching tv	10	False	Low_intensity	2020-08-01	68.4428571428571	5.15452724686914	FALSE	FALSE
319	AR04ADVDM	2020-08-01 18:42:16.344000+00:00	67	2020-08-01 18:39:59+00:00	data/b9GcdOMDGeW5MCpdjVmRgQxeKJv1.jsonl	0 days 00:02:17.344000	Administrative things	8	False	Low_intensity	2020-08-01	68.4428571428571	5.15452724686914	FALSE	FALSE
320	AR04ADVDM	2020-08-01 18:52:35.230000+00:00	68	2020-08-01 18:49:59+00:00	data/b9GcdOMDGeW5MCpdjVmRgQxeKJv1.jsonl	0 days 00:02:36.230000	Tv	10	False	Low_intensity	2020-08-01	68.4428571428571	5.15452724686914	FALSE	FALSE
321	AR04ADVDM	2020-08-02 08:45:22.226000+00:00	68	2020-08-02 08:39:59+00:00	data/b9GcdOMDGeW5MCpdjVmRgQxeKJv1.jsonl	0 days 00:05:23.226000	Watching tv	10	False	Low_intensity	2020-08-02	68.4428571428571	5.15452724686914	FALSE	FALSE
322	AR04ADVDM	2020-08-02 10:45:02.768000+00:00	63	2020-08-02 10:39:59+00:00	data/b9GcdOMDGeW5MCpdjVmRgQxeKJv1.jsonl	0 days 00:05:03.768000	Watching tv	10	False	Low_intensity	2020-08-02	68.4428571428571	5.15452724686914	FALSE	FALSE
323	AR04ADVDM	2020-08-02 11:07:56.035000+00:00	61	2020-08-02 10:59:59+00:00	data/b9GcdOMDGeW5MCpdjVmRgQxeKJv1.jsonl	0 days 00:07:57.035000	Watching tv	10	False	Low_intensity	2020-08-02	68.4428571428571	5.15452724686914	FALSE	FALSE
324	AR04ADVDM	2020-08-02 15:55:23.671000+00:00	68	2020-08-02 15:49:59+00:00	data/b9GcdOMDGeW5MCpdjVmRgQxeKJv1.jsonl	0 days 00:05:24.671000	Whatcging tv	10	False	Low_intensity	2020-08-02	68.4428571428571	5.15452724686914	FALSE	FALSE
325	AR04ADVDM	2020-08-02 18:10:58.715000+00:00	60	2020-08-02 18:09:59+00:00	data/b9GcdOMDGeW5MCpdjVmRgQxeKJv1.jsonl	0 days 00:00:59.715000	Walking	9	False	Low_intensity	2020-08-02	68.4428571428571	5.15452724686914	FALSE	FALSE
326	AR04ADVDM	2020-08-03 11:19:26.328000+00:00	57	2020-08-03 11:09:59+00:00	data/b9GcdOMDGeW5MCpdjVmRgQxeKJv1.jsonl	0 days 00:09:27.328000	Working in my office	4	True	Low_intensity	2020-08-03	68.4428571428571	5.15452724686914	FALSE	FALSE
327	AR04ADVDM	2020-08-03 14:27:48.051000+00:00	63	2020-08-03 14:19:59+00:00	data/b9GcdOMDGeW5MCpdjVmRgQxeKJv1.jsonl	0 days 00:07:49.051000	Work meeting	10	False	Low_intensity	2020-08-03	68.4428571428571	5.15452724686914	FALSE	FALSE
328	AR04ADVDM	2020-08-04 08:56:37.098000+00:00	68	2020-08-04 08:49:59+00:00	data/b9GcdOMDGeW5MCpdjVmRgQxeKJv1.jsonl	0 days 00:06:38.098000	Working	9	False	Low_intensity	2020-08-04	68.4428571428571	5.15452724686914	FALSE	FALSE
329	AR04ADVDM	2020-08-04 13:34:35.342000+00:00	64	2020-08-04 13:29:59+00:00	data/b9GcdOMDGeW5MCpdjVmRgQxeKJv1.jsonl	0 days 00:04:36.342000	Working	9	False	Low_intensity	2020-08-04	68.4428571428571	5.15452724686914	FALSE	FALSE
330	AR04ADVDM	2020-08-04 14:18:19.182000+00:00	76	2020-08-04 14:09:59+00:00	data/b9GcdOMDGeW5MCpdjVmRgQxeKJv1.jsonl	0 days 00:08:20.182000	Working on the computer	5	False	Low_intensity	2020-08-04	68.4428571428571	5.15452724686914	TRUE	FALSE
331	AR04ADVDM	2020-08-04 18:26:34.244000+00:00	70	2020-08-04 18:19:59+00:00	data/b9GcdOMDGeW5MCpdjVmRgQxeKJv1.jsonl	0 days 00:06:35.244000	Walking	10	False	Low_intensity	2020-08-04	68.4428571428571	5.15452724686914	FALSE	FALSE
332	AR04ADVDM	2020-08-05 10:26:13.949000+00:00	68	2020-08-05 10:19:59+00:00	data/b9GcdOMDGeW5MCpdjVmRgQxeKJv1.jsonl	0 days 00:06:14.949000	Travelling in buses	7	True	Low_intensity	2020-08-05	68.4428571428571	5.15452724686914	FALSE	FALSE
333	AR04ADVDM	2020-08-05 13:02:11.660000+00:00	64	2020-08-05 12:59:59+00:00	data/b9GcdOMDGeW5MCpdjVmRgQxeKJv1.jsonl	0 days 00:02:12.660000	Waiting for plane	9	True	Low_intensity	2020-08-05	68.4428571428571	5.15452724686914	FALSE	FALSE
334	AR04ADVDM	2020-08-08 09:21:00.088000+00:00	75	2020-08-08 09:19:59+00:00	data/b9GcdOMDGeW5MCpdjVmRgQxeKJv1.jsonl	0 days 00:01:01.088000	Doing dishes	10	False	Low_intensity	2020-08-08	68.4428571428571	5.15452724686914	TRUE	FALSE
335	AR04ADVDM	2020-08-08 11:36:53.238000+00:00	72	2020-08-08 11:29:59+00:00	data/b9GcdOMDGeW5MCpdjVmRgQxeKJv1.jsonl	0 days 00:06:54.238000	Driving	9	True	Low_intensity	2020-08-08	68.4428571428571	5.15452724686914	FALSE	FALSE
336	AR04ADVDM	2020-08-12 17:58:34.405000+00:00	73	2020-08-12 17:49:59+00:00	data/b9GcdOMDGeW5MCpdjVmRgQxeKJv1.jsonl	0 days 00:08:35.405000	Drinking and eating	10	False	Low_intensity	2020-08-12	68.4428571428571	5.15452724686914	FALSE	FALSE
337	AR04ADVDM	2020-08-13 07:55:51.059000+00:00	72	2020-08-13 07:49:59+00:00	data/b9GcdOMDGeW5MCpdjVmRgQxeKJv1.jsonl	0 days 00:05:52.059000	Walking up	10	True	Low_intensity	2020-08-13	68.4428571428571	5.15452724686914	FALSE	FALSE
338	AR04ADVDM	2020-08-13 09:01:19.881000+00:00	80	2020-08-13 08:59:59+00:00	data/b9GcdOMDGeW5MCpdjVmRgQxeKJv1.jsonl	0 days 00:01:20.881000	In a car	7	False	Low_intensity	2020-08-13	68.4428571428571	5.15452724686914	TRUE	FALSE
339	AR04ADVDM	2020-08-13 09:19:58.838000+00:00	78	2020-08-13 09:09:59+00:00	data/b9GcdOMDGeW5MCpdjVmRgQxeKJv1.jsonl	0 days 00:09:59.838000	Driving	9	True	Low_intensity	2020-08-13	68.4428571428571	5.15452724686914	TRUE	FALSE
340	AR04ADVDM	2020-08-13 09:27:18.353000+00:00	77	2020-08-13 09:19:59+00:00	data/b9GcdOMDGeW5MCpdjVmRgQxeKJv1.jsonl	0 days 00:07:19.353000	Driving	10	False	Low_intensity	2020-08-13	68.4428571428571	5.15452724686914	TRUE	FALSE
341	AR04ADVDM	2020-08-14 18:39:54.732000+00:00	57	2020-08-14 18:29:59+00:00	data/b9GcdOMDGeW5MCpdjVmRgQxeKJv1.jsonl	0 days 00:09:55.732000	Reading	8	False	Low_intensity	2020-08-14	68.4428571428571	5.15452724686914	FALSE	FALSE
342	AR04ADVDM	2020-08-17 11:15:09.754000+00:00	70	2020-08-17 11:09:59+00:00	data/b9GcdOMDGeW5MCpdjVmRgQxeKJv1.jsonl	0 days 00:05:10.754000	Eating	9	True	Low_intensity	2020-08-17	68.4428571428571	5.15452724686914	FALSE	FALSE
343	AR04ADVDM	2020-08-18 08:32:26.445000+00:00	67	2020-08-18 08:29:59+00:00	data/b9GcdOMDGeW5MCpdjVmRgQxeKJv1.jsonl	0 days 00:02:27.445000	Driving	5	True	Low_intensity	2020-08-18	68.4428571428571	5.15452724686914	FALSE	FALSE
344	AR04ADVDM	2020-08-28 18:47:17.063000+00:00	65	2020-08-28 18:39:59+00:00	data/b9GcdOMDGeW5MCpdjVmRgQxeKJv1.jsonl	0 days 00:07:18.063000	Calling friends	6	False	Low_intensity	2020-08-28	68.4428571428571	5.15452724686914	FALSE	FALSE
345	AR04ADVDM	2020-08-29 09:00:34.648000+00:00	62	2020-08-29 08:59:59+00:00	data/b9GcdOMDGeW5MCpdjVmRgQxeKJv1.jsonl	0 days 00:00:35.648000	Reading	10	True	Low_intensity	2020-08-29	68.4428571428571	5.15452724686914	FALSE	FALSE
346	AR04ADVDM	2020-08-29 16:00:34.696000+00:00	68	2020-08-29 15:59:59+00:00	data/b9GcdOMDGeW5MCpdjVmRgQxeKJv1.jsonl	0 days 00:00:35.696000	Watching a show	4	True	Low_intensity	2020-08-29	68.4428571428571	5.15452724686914	FALSE	FALSE
347	AR04ADVDM	2020-08-29 16:11:57.854000+00:00	67	2020-08-29 16:09:59+00:00	data/b9GcdOMDGeW5MCpdjVmRgQxeKJv1.jsonl	0 days 00:01:58.854000	Watching movie	9	True	Low_intensity	2020-08-29	68.4428571428571	5.15452724686914	FALSE	FALSE
348	AR04ADVDM	2020-09-01 13:02:40.081000+00:00	65	2020-09-01 12:59:59+00:00	data/b9GcdOMDGeW5MCpdjVmRgQxeKJv1.jsonl	0 days 00:02:41.081000	Building a chair	8	True	Low_intensity	2020-09-01	68.4428571428571	5.15452724686914	FALSE	FALSE
349	AR04ADVDM	2020-09-02 10:06:10.844000+00:00	66	2020-09-02 09:59:59+00:00	data/b9GcdOMDGeW5MCpdjVmRgQxeKJv1.jsonl	0 days 00:06:11.844000	Working on computer	9	True	Low_intensity	2020-09-02	68.4428571428571	5.15452724686914	FALSE	FALSE
350	AR04ADVDM	2020-09-02 10:28:14.320000+00:00	65	2020-09-02 10:19:59+00:00	data/b9GcdOMDGeW5MCpdjVmRgQxeKJv1.jsonl	0 days 00:08:15.320000	Working on computer	5	True	Low_intensity	2020-09-02	68.4428571428571	5.15452724686914	FALSE	FALSE
351	AR04ADVDM	2020-09-02 11:49:42.587000+00:00	75	2020-09-02 11:39:59+00:00	data/b9GcdOMDGeW5MCpdjVmRgQxeKJv1.jsonl	0 days 00:09:43.587000	Earing	7	False	Low_intensity	2020-09-02	68.4428571428571	5.15452724686914	TRUE	FALSE
352	AR04ADVDM	2020-09-02 12:32:35.018000+00:00	67	2020-09-02 12:29:59+00:00	data/b9GcdOMDGeW5MCpdjVmRgQxeKJv1.jsonl	0 days 00:02:36.018000	Playing chess	9	True	Low_intensity	2020-09-02	68.4428571428571	5.15452724686914	FALSE	FALSE
353	AR04ADVDM	2020-09-02 18:16:25.632000+00:00	66	2020-09-02 18:09:59+00:00	data/b9GcdOMDGeW5MCpdjVmRgQxeKJv1.jsonl	0 days 00:06:26.632000	Doing sport	9	True	Low_intensity	2020-09-02	68.4428571428571	5.15452724686914	FALSE	FALSE
354	AR04ADVDM	2020-09-04 10:08:12.124000+00:00	66	2020-09-04 09:59:59+00:00	data/b9GcdOMDGeW5MCpdjVmRgQxeKJv1.jsonl	0 days 00:08:13.124000	Working on computer	10	False	Low_intensity	2020-09-04	68.4428571428571	5.15452724686914	FALSE	FALSE
355	AR04ADVDM	2020-09-04 14:02:31.633000+00:00	76	2020-09-04 13:59:59+00:00	data/b9GcdOMDGeW5MCpdjVmRgQxeKJv1.jsonl	0 days 00:02:32.633000	Reading	8	False	Low_intensity	2020-09-04	68.4428571428571	5.15452724686914	TRUE	FALSE
356	AR04ADVDM	2020-09-05 12:03:51.749000+00:00	68	2020-09-05 11:59:59+00:00	data/b9GcdOMDGeW5MCpdjVmRgQxeKJv1.jsonl	0 days 00:03:52.749000	Eating	8	True	Low_intensity	2020-09-05	68.4428571428571	5.15452724686914	FALSE	FALSE
357	AR04ADVDM	2020-09-05 13:22:12.186000+00:00	71	2020-09-05 13:19:59+00:00	data/b9GcdOMDGeW5MCpdjVmRgQxeKJv1.jsonl	0 days 00:02:13.186000	Walking	10	True	Low_intensity	2020-09-05	68.4428571428571	5.15452724686914	FALSE	FALSE
358	AR04ADVDM	2020-09-05 18:19:13.760000+00:00	76	2020-09-05 18:09:59+00:00	data/b9GcdOMDGeW5MCpdjVmRgQxeKJv1.jsonl	0 days 00:09:14.760000	Eating	10	False	Low_intensity	2020-09-05	68.4428571428571	5.15452724686914	TRUE	FALSE
359	AR04ADVDM	2020-09-07 10:57:20.261000+00:00	64	2020-09-07 10:49:59+00:00	data/b9GcdOMDGeW5MCpdjVmRgQxeKJv1.jsonl	0 days 00:07:21.261000	Working in the ofice	9	True	Low_intensity	2020-09-07	68.4428571428571	5.15452724686914	FALSE	FALSE
360	AR04ADVDM	2020-09-07 11:48:17.615000+00:00	64	2020-09-07 11:39:59+00:00	data/b9GcdOMDGeW5MCpdjVmRgQxeKJv1.jsonl	0 days 00:08:18.615000	Working on the computer	10	True	Low_intensity	2020-09-07	68.4428571428571	5.15452724686914	FALSE	FALSE
361	AR04ADVDM	2020-09-10 11:25:07.995000+00:00	62	2020-09-10 11:19:59+00:00	data/b9GcdOMDGeW5MCpdjVmRgQxeKJv1.jsonl	0 days 00:05:08.995000	Working on computer	10	True	Low_intensity	2020-09-10	68.4428571428571	5.15452724686914	FALSE	FALSE
362	AR04ADVDM	2020-09-10 15:41:20.296000+00:00	65	2020-09-10 15:39:59+00:00	data/b9GcdOMDGeW5MCpdjVmRgQxeKJv1.jsonl	0 days 00:01:21.296000	Biking	8	False	High_intensity	2020-09-10	68.4428571428571	5.15452724686914	FALSE	FALSE
363	AR04ADVDM	2020-09-10 17:31:46.286000+00:00	68	2020-09-10 17:29:59+00:00	data/b9GcdOMDGeW5MCpdjVmRgQxeKJv1.jsonl	0 days 00:01:47.286000	Biking	9	True	High_intensity	2020-09-10	68.4428571428571	5.15452724686914	FALSE	FALSE
364	AR04ADVDM	2020-09-11 08:48:34.747000+00:00	72	2020-09-11 08:39:59+00:00	data/b9GcdOMDGeW5MCpdjVmRgQxeKJv1.jsonl	0 days 00:08:35.747000	Taking a shower	8	False	Low_intensity	2020-09-11	68.4428571428571	5.15452724686914	FALSE	FALSE
365	AR04ADVDM	2020-09-11 10:29:44.362000+00:00	63	2020-09-11 10:19:59+00:00	data/b9GcdOMDGeW5MCpdjVmRgQxeKJv1.jsonl	0 days 00:09:45.362000	Watching videos	9	True	Low_intensity	2020-09-11	68.4428571428571	5.15452724686914	FALSE	FALSE
366	AR04ADVDM	2020-09-11 13:23:56.354000+00:00	65	2020-09-11 13:19:59+00:00	data/b9GcdOMDGeW5MCpdjVmRgQxeKJv1.jsonl	0 days 00:03:57.354000	Biking	10	True	High_intensity	2020-09-11	68.4428571428571	5.15452724686914	FALSE	FALSE
367	AR04ADVDM	2020-09-11 14:00:12.820000+00:00	75	2020-09-11 13:59:59+00:00	data/b9GcdOMDGeW5MCpdjVmRgQxeKJv1.jsonl	0 days 00:00:13.820000	Talking	5	False	Low_intensity	2020-09-11	68.4428571428571	5.15452724686914	TRUE	FALSE
368	AR04ADVDM	2020-09-11 15:05:06.510000+00:00	66	2020-09-11 14:59:59+00:00	data/b9GcdOMDGeW5MCpdjVmRgQxeKJv1.jsonl	0 days 00:05:07.510000	Working on computer	4	False	Low_intensity	2020-09-11	68.4428571428571	5.15452724686914	FALSE	FALSE
369	AR04ADVDM	2020-09-12 11:04:26.837000+00:00	70	2020-09-12 10:59:59+00:00	data/b9GcdOMDGeW5MCpdjVmRgQxeKJv1.jsonl	0 days 00:04:27.837000	Biking	4	False	High_intensity	2020-09-12	68.4428571428571	5.15452724686914	FALSE	FALSE
370	AR04ADVDM	2020-09-12 13:52:15.244000+00:00	63	2020-09-12 13:49:59+00:00	data/b9GcdOMDGeW5MCpdjVmRgQxeKJv1.jsonl	0 days 00:02:16.244000	Welcome back my boyfriend	7	True	Low_intensity	2020-09-12	68.4428571428571	5.15452724686914	FALSE	FALSE
371	Anongpas11q	2020-08-15 17:50:35.167000+00:00	64	2020-08-15 17:49:59+00:00	data/H8MKHqjf4EcEyd512ceXpJuDaev2.jsonl	0 days 00:00:36.167000	Watching tv	9	False	Low_intensity	2020-08-15	70.6428571428571	7.67219899133471	FALSE	FALSE
372	Anongpas11q	2020-08-17 11:37:48.728000+00:00	63	2020-08-17 11:29:59+00:00	data/H8MKHqjf4EcEyd512ceXpJuDaev2.jsonl	0 days 00:07:49.728000	Sleeping	10	False	Low_intensity	2020-08-17	70.6428571428571	7.67219899133471	FALSE	FALSE
373	Anongpas11q	2020-08-18 14:32:22.240000+00:00	74	2020-08-18 14:29:59+00:00	data/H8MKHqjf4EcEyd512ceXpJuDaev2.jsonl	0 days 00:02:23.240000	Checking e mail	5	False	Low_intensity	2020-08-18	70.6428571428571	7.67219899133471	FALSE	FALSE
374	Anongpas11q	2020-08-19 16:45:15.947000+00:00	71	2020-08-19 16:39:59+00:00	data/H8MKHqjf4EcEyd512ceXpJuDaev2.jsonl	0 days 00:05:16.947000	Had a shower	9	False	Low_intensity	2020-08-19	70.6428571428571	7.67219899133471	FALSE	FALSE
375	Anongpas11q	2020-08-19 19:06:48.178000+00:00	76	2020-08-19 18:59:59+00:00	data/H8MKHqjf4EcEyd512ceXpJuDaev2.jsonl	0 days 00:06:49.178000	Drinking beer	3	False	Low_intensity	2020-08-19	70.6428571428571	7.67219899133471	FALSE	FALSE
376	Anongpas11q	2020-08-19 19:43:21.913000+00:00	70	2020-08-19 19:39:59+00:00	data/H8MKHqjf4EcEyd512ceXpJuDaev2.jsonl	0 days 00:03:22.913000	Watching tv	6	False	Low_intensity	2020-08-19	70.6428571428571	7.67219899133471	FALSE	FALSE
377	Anongpas11q	2020-08-20 18:59:29.820000+00:00	62	2020-08-20 18:49:59+00:00	data/H8MKHqjf4EcEyd512ceXpJuDaev2.jsonl	0 days 00:09:30.820000	Watching tv	9	False	Low_intensity	2020-08-20	70.6428571428571	7.67219899133471	FALSE	FALSE
378	Anongpas11q	2020-08-24 16:07:07.670000+00:00	67	2020-08-24 15:59:59+00:00	data/H8MKHqjf4EcEyd512ceXpJuDaev2.jsonl	0 days 00:07:08.670000	Working from home	8	False	Low_intensity	2020-08-24	70.6428571428571	7.67219899133471	FALSE	FALSE
379	Anongpas11q	2020-08-27 17:14:00.568000+00:00	71	2020-08-27 17:09:59+00:00	data/H8MKHqjf4EcEyd512ceXpJuDaev2.jsonl	0 days 00:04:01.568000	Working	7	True	Low_intensity	2020-08-27	70.6428571428571	7.67219899133471	FALSE	FALSE
380	Anongpas11q	2020-08-27 19:11:29.838000+00:00	73	2020-08-27 19:09:59+00:00	data/H8MKHqjf4EcEyd512ceXpJuDaev2.jsonl	0 days 00:01:30.838000	I was depressed about work	7	True	Low_intensity	2020-08-27	70.6428571428571	7.67219899133471	FALSE	FALSE
381	Anongpas11q	2020-08-28 10:22:10.053000+00:00	66	2020-08-28 10:19:59+00:00	data/H8MKHqjf4EcEyd512ceXpJuDaev2.jsonl	0 days 00:02:11.053000	Sleep	1	True	Low_intensity	2020-08-28	70.6428571428571	7.67219899133471	FALSE	FALSE
382	Anongpas11q	2020-08-30 08:57:24.863000+00:00	68	2020-08-30 08:49:59+00:00	data/H8MKHqjf4EcEyd512ceXpJuDaev2.jsonl	0 days 00:07:25.863000	Feeding kittens	6	False	Low_intensity	2020-08-30	70.6428571428571	7.67219899133471	FALSE	FALSE
383	Anongpas11q	2020-08-31 11:49:40.007000+00:00	71	2020-08-31 11:39:59+00:00	data/H8MKHqjf4EcEyd512ceXpJuDaev2.jsonl	0 days 00:09:41.007000	Watching TV	8	False	Low_intensity	2020-08-31	70.6428571428571	7.67219899133471	FALSE	FALSE
384	Anongpas11q	2020-09-03 11:48:54.113000+00:00	93	2020-09-03 11:39:59+00:00	data/H8MKHqjf4EcEyd512ceXpJuDaev2.jsonl	0 days 00:08:55.113000	Working	5	False	Low_intensity	2020-09-03	70.6428571428571	7.67219899133471	TRUE	FALSE
385	CC08SR	2020-10-15 15:46:58.392000+00:00	66	2020-10-15 15:39:59+00:00	data/lRBo3A6Cu1PFPSz9kCPfbH6blGz1.jsonl	0 days 00:06:59.392000	Playing a FPS game	1	False	Low_intensity	2020-10-15	73.25	9.12414379544733	FALSE	FALSE
386	CC08SR	2020-10-15 16:21:48.487000+00:00	73	2020-10-15 16:19:59+00:00	data/lRBo3A6Cu1PFPSz9kCPfbH6blGz1.jsonl	0 days 00:01:49.487000	Eating	5	False	Low_intensity	2020-10-15	73.25	9.12414379544733	FALSE	FALSE
387	CC08SR	2020-10-16 15:22:16.810000+00:00	83	2020-10-16 15:19:59+00:00	data/lRBo3A6Cu1PFPSz9kCPfbH6blGz1.jsonl	0 days 00:02:17.810000	Was cycling 15 minutes ago but have rested since	6	False	High_intensity	2020-10-16	73.25	9.12414379544733	TRUE	FALSE
388	CC08SR	2020-10-19 15:22:57.008000+00:00	65	2020-10-19 15:19:59+00:00	data/lRBo3A6Cu1PFPSz9kCPfbH6blGz1.jsonl	0 days 00:02:58.008000	Cycling	10	True	High_intensity	2020-10-19	73.25	9.12414379544733	FALSE	FALSE
389	CC08SR	2020-10-21 10:35:47.446000+00:00	66	2020-10-21 10:29:59+00:00	data/lRBo3A6Cu1PFPSz9kCPfbH6blGz1.jsonl	0 days 00:05:48.446000	Browsing facebook	5	False	Low_intensity	2020-10-21	73.25	9.12414379544733	FALSE	FALSE
390	CC08SR	2020-10-22 08:48:31.267000+00:00	67	2020-10-22 08:39:59+00:00	data/lRBo3A6Cu1PFPSz9kCPfbH6blGz1.jsonl	0 days 00:08:32.267000	Bad dream	3	True	Low_intensity	2020-10-22	73.25	9.12414379544733	FALSE	FALSE
391	CC08SR	2020-10-26 20:36:24.083000+00:00	70	2020-10-26 20:29:59+00:00	data/lRBo3A6Cu1PFPSz9kCPfbH6blGz1.jsonl	0 days 00:06:25.083000	Gaming	5	False	Low_intensity	2020-10-26	73.25	9.12414379544733	FALSE	FALSE
392	CC08SR	2020-10-30 12:59:32.175000+00:00	73	2020-10-30 12:49:59+00:00	data/lRBo3A6Cu1PFPSz9kCPfbH6blGz1.jsonl	0 days 00:09:33.175000	Playing instrument	5	False	Low_intensity	2020-10-30	73.25	9.12414379544733	FALSE	FALSE
393	CC08SR	2020-10-31 12:41:11.687000+00:00	68	2020-10-31 12:39:59+00:00	data/lRBo3A6Cu1PFPSz9kCPfbH6blGz1.jsonl	0 days 00:01:12.687000	Showering	8	False	Low_intensity	2020-10-31	73.25	9.12414379544733	FALSE	FALSE
394	CC08SR	2020-11-02 15:06:33.877000+00:00	70	2020-11-02 14:59:59+00:00	data/lRBo3A6Cu1PFPSz9kCPfbH6blGz1.jsonl	0 days 00:06:34.877000	Studying	8	False	Low_intensity	2020-11-02	73.25	9.12414379544733	FALSE	FALSE
395	CC08SR	2020-11-03 11:51:45.108000+00:00	81	2020-11-03 11:49:59+00:00	data/lRBo3A6Cu1PFPSz9kCPfbH6blGz1.jsonl	0 days 00:01:46.108000	Showering	6	False	Low_intensity	2020-11-03	73.25	9.12414379544733	FALSE	FALSE
396	CC08SR	2020-11-03 15:05:36.241000+00:00	67	2020-11-03 14:59:59+00:00	data/lRBo3A6Cu1PFPSz9kCPfbH6blGz1.jsonl	0 days 00:05:37.241000	Studying	4	False	Low_intensity	2020-11-03	73.25	9.12414379544733	FALSE	FALSE
397	CC08SR	2020-11-04 13:50:54.023000+00:00	69	2020-11-04 13:49:59+00:00	data/lRBo3A6Cu1PFPSz9kCPfbH6blGz1.jsonl	0 days 00:00:55.023000	Eating	8	False	Low_intensity	2020-11-04	73.25	9.12414379544733	FALSE	FALSE
398	CC08SR	2020-11-04 19:33:04.531000+00:00	75	2020-11-04 19:29:59+00:00	data/lRBo3A6Cu1PFPSz9kCPfbH6blGz1.jsonl	0 days 00:03:05.531000	Eating	7	False	Low_intensity	2020-11-04	73.25	9.12414379544733	FALSE	FALSE
399	CC08SR	2020-11-04 19:47:30.280000+00:00	85	2020-11-04 19:39:59+00:00	data/lRBo3A6Cu1PFPSz9kCPfbH6blGz1.jsonl	0 days 00:07:31.280000	Studying	5	False	Low_intensity	2020-11-04	73.25	9.12414379544733	TRUE	FALSE
400	CC08SR	2020-11-04 20:54:51.393000+00:00	76	2020-11-04 20:49:59+00:00	data/lRBo3A6Cu1PFPSz9kCPfbH6blGz1.jsonl	0 days 00:04:52.393000	Playing guitar	8	False	Low_intensity	2020-11-04	73.25	9.12414379544733	FALSE	FALSE
401	CC08SR	2020-11-05 13:06:48.615000+00:00	65	2020-11-05 12:59:59+00:00	data/lRBo3A6Cu1PFPSz9kCPfbH6blGz1.jsonl	0 days 00:06:49.615000	Studying	7	False	Low_intensity	2020-11-05	73.25	9.12414379544733	FALSE	FALSE
402	CC08SR	2020-11-13 11:17:59.470000+00:00	72	2020-11-13 11:09:59+00:00	data/lRBo3A6Cu1PFPSz9kCPfbH6blGz1.jsonl	0 days 00:08:00.470000	Thinking about personal things	8	True	Low_intensity	2020-11-13	73.25	9.12414379544733	FALSE	FALSE
403	CC08SR	2020-11-13 13:17:10.370000+00:00	103	2020-11-13 13:09:59+00:00	data/lRBo3A6Cu1PFPSz9kCPfbH6blGz1.jsonl	0 days 00:07:11.370000	Studying	8	False	Low_intensity	2020-11-13	73.25	9.12414379544733	TRUE	FALSE
404	CC08SR	2020-11-13 15:01:04.953000+00:00	71	2020-11-13 14:59:59+00:00	data/lRBo3A6Cu1PFPSz9kCPfbH6blGz1.jsonl	0 days 00:01:05.953000	Studying	8	False	Low_intensity	2020-11-13	73.25	9.12414379544733	FALSE	FALSE
405	CLI01M	2020-10-03 08:49:20.806000+00:00	73	2020-10-03 08:39:59+00:00	data/oTUkNyPFxXMeKXpIQFWaNunrVYo2.jsonl	0 days 00:09:21.806000	Making coffee and having breakfast	8	False	High_intensity	2020-10-03	81.7638888888889	9.9640099619928	FALSE	FALSE
406	CLI01M	2020-10-03 09:13:36.545000+00:00	91	2020-10-03 09:09:59+00:00	data/oTUkNyPFxXMeKXpIQFWaNunrVYo2.jsonl	0 days 00:03:37.545000	Work	10	False	Low_intensity	2020-10-03	81.7638888888889	9.9640099619928	FALSE	FALSE
407	CLI01M	2020-10-03 09:28:39.706000+00:00	77	2020-10-03 09:19:59+00:00	data/oTUkNyPFxXMeKXpIQFWaNunrVYo2.jsonl	0 days 00:08:40.706000	Work	10	False	Low_intensity	2020-10-03	81.7638888888889	9.9640099619928	FALSE	FALSE
408	CLI01M	2020-10-03 12:31:08.271000+00:00	84	2020-10-03 12:29:59+00:00	data/oTUkNyPFxXMeKXpIQFWaNunrVYo2.jsonl	0 days 00:01:09.271000	Eating	9	False	Low_intensity	2020-10-03	81.7638888888889	9.9640099619928	FALSE	FALSE
409	CLI01M	2020-10-03 14:06:17.958000+00:00	74	2020-10-03 13:59:59+00:00	data/oTUkNyPFxXMeKXpIQFWaNunrVYo2.jsonl	0 days 00:06:18.958000	Work	7	False	Low_intensity	2020-10-03	81.7638888888889	9.9640099619928	FALSE	FALSE
410	CLI01M	2020-10-03 14:55:50.252000+00:00	76	2020-10-03 14:49:59+00:00	data/oTUkNyPFxXMeKXpIQFWaNunrVYo2.jsonl	0 days 00:05:51.252000	Gaming	7	True	Low_intensity	2020-10-03	81.7638888888889	9.9640099619928	FALSE	FALSE
411	CLI01M	2020-10-03 19:32:51.576000+00:00	90	2020-10-03 19:29:59+00:00	data/oTUkNyPFxXMeKXpIQFWaNunrVYo2.jsonl	0 days 00:02:52.576000	Game	3	False	Low_intensity	2020-10-03	81.7638888888889	9.9640099619928	FALSE	FALSE
412	CLI01M	2020-10-04 11:46:52.088000+00:00	76	2020-10-04 11:39:59+00:00	data/oTUkNyPFxXMeKXpIQFWaNunrVYo2.jsonl	0 days 00:06:53.088000	Work	8	False	Low_intensity	2020-10-04	81.7638888888889	9.9640099619928	FALSE	FALSE
413	CLI01M	2020-10-04 16:02:11.448000+00:00	76	2020-10-04 15:59:59+00:00	data/oTUkNyPFxXMeKXpIQFWaNunrVYo2.jsonl	0 days 00:02:12.448000	Gaming	6	True	Low_intensity	2020-10-04	81.7638888888889	9.9640099619928	FALSE	FALSE
414	CLI01M	2020-10-04 18:14:19.982000+00:00	90	2020-10-04 18:09:59+00:00	data/oTUkNyPFxXMeKXpIQFWaNunrVYo2.jsonl	0 days 00:04:20.982000	Work	4	False	Low_intensity	2020-10-04	81.7638888888889	9.9640099619928	FALSE	FALSE
415	CLI01M	2020-10-05 10:19:18.643000+00:00	78	2020-10-05 10:09:59+00:00	data/oTUkNyPFxXMeKXpIQFWaNunrVYo2.jsonl	0 days 00:09:19.643000	Work	5	False	Low_intensity	2020-10-05	81.7638888888889	9.9640099619928	FALSE	FALSE
416	CLI01M	2020-10-05 12:03:30.232000+00:00	72	2020-10-05 11:59:59+00:00	data/oTUkNyPFxXMeKXpIQFWaNunrVYo2.jsonl	0 days 00:03:31.232000	Eating	8	False	Low_intensity	2020-10-05	81.7638888888889	9.9640099619928	FALSE	FALSE
417	CLI01M	2020-10-05 13:26:29.193000+00:00	98	2020-10-05 13:19:59+00:00	data/oTUkNyPFxXMeKXpIQFWaNunrVYo2.jsonl	0 days 00:06:30.193000	Gaming	2	True	Low_intensity	2020-10-05	81.7638888888889	9.9640099619928	TRUE	FALSE
418	CLI01M	2020-10-05 16:02:20.900000+00:00	76	2020-10-05 15:59:59+00:00	data/oTUkNyPFxXMeKXpIQFWaNunrVYo2.jsonl	0 days 00:02:21.900000	Work	1	False	Low_intensity	2020-10-05	81.7638888888889	9.9640099619928	FALSE	FALSE
419	CLI01M	2020-10-05 19:55:26.070000+00:00	69	2020-10-05 19:49:59+00:00	data/oTUkNyPFxXMeKXpIQFWaNunrVYo2.jsonl	0 days 00:05:27.070000	Watching Tv	6	True	Low_intensity	2020-10-05	81.7638888888889	9.9640099619928	FALSE	FALSE
420	CLI01M	2020-10-06 10:28:33.859000+00:00	77	2020-10-06 10:19:59+00:00	data/oTUkNyPFxXMeKXpIQFWaNunrVYo2.jsonl	0 days 00:08:34.859000	Work	7	False	Low_intensity	2020-10-06	81.7638888888889	9.9640099619928	FALSE	FALSE
421	CLI01M	2020-10-06 15:19:07.120000+00:00	74	2020-10-06 15:09:59+00:00	data/oTUkNyPFxXMeKXpIQFWaNunrVYo2.jsonl	0 days 00:09:08.120000	Gaming	2	True	Low_intensity	2020-10-06	81.7638888888889	9.9640099619928	FALSE	FALSE
422	CLI01M	2020-10-06 17:52:47.686000+00:00	90	2020-10-06 17:49:59+00:00	data/oTUkNyPFxXMeKXpIQFWaNunrVYo2.jsonl	0 days 00:02:48.686000	Dinner and TV	3	True	Low_intensity	2020-10-06	81.7638888888889	9.9640099619928	FALSE	FALSE
423	CLI01M	2020-10-07 11:23:41.263000+00:00	79	2020-10-07 11:19:59+00:00	data/oTUkNyPFxXMeKXpIQFWaNunrVYo2.jsonl	0 days 00:03:42.263000	Online call	7	True	Low_intensity	2020-10-07	81.7638888888889	9.9640099619928	FALSE	FALSE
424	CLI01M	2020-10-07 11:34:36.699000+00:00	90	2020-10-07 11:29:59+00:00	data/oTUkNyPFxXMeKXpIQFWaNunrVYo2.jsonl	0 days 00:04:37.699000	Online call	1	False	Low_intensity	2020-10-07	81.7638888888889	9.9640099619928	FALSE	FALSE
425	CLI01M	2020-10-07 17:04:41.958000+00:00	75	2020-10-07 16:59:59+00:00	data/oTUkNyPFxXMeKXpIQFWaNunrVYo2.jsonl	0 days 00:04:42.958000	Work	6	False	Low_intensity	2020-10-07	81.7638888888889	9.9640099619928	FALSE	FALSE
426	CLI01M	2020-10-07 18:26:48.262000+00:00	88	2020-10-07 18:19:59+00:00	data/oTUkNyPFxXMeKXpIQFWaNunrVYo2.jsonl	0 days 00:06:49.262000	Watching tv	1	True	Low_intensity	2020-10-07	81.7638888888889	9.9640099619928	FALSE	FALSE
427	CLI01M	2020-10-08 09:35:20.516000+00:00	97	2020-10-08 09:29:59+00:00	data/oTUkNyPFxXMeKXpIQFWaNunrVYo2.jsonl	0 days 00:05:21.516000	Work	7	False	Low_intensity	2020-10-08	81.7638888888889	9.9640099619928	TRUE	FALSE
428	CLI01M	2020-10-08 17:49:04.788000+00:00	73	2020-10-08 17:39:59+00:00	data/oTUkNyPFxXMeKXpIQFWaNunrVYo2.jsonl	0 days 00:09:05.788000	Sleeping	6	False	Low_intensity	2020-10-08	81.7638888888889	9.9640099619928	FALSE	FALSE
429	CLI01M	2020-10-08 19:15:40.853000+00:00	82	2020-10-08 19:09:59+00:00	data/oTUkNyPFxXMeKXpIQFWaNunrVYo2.jsonl	0 days 00:05:41.853000	Watching tv	3	True	Low_intensity	2020-10-08	81.7638888888889	9.9640099619928	FALSE	FALSE
430	CLI01M	2020-10-08 19:23:31.671000+00:00	86	2020-10-08 19:19:59+00:00	data/oTUkNyPFxXMeKXpIQFWaNunrVYo2.jsonl	0 days 00:03:32.671000	Nothing	7	False	Low_intensity	2020-10-08	81.7638888888889	9.9640099619928	FALSE	FALSE
431	CLI01M	2020-10-09 12:34:01.613000+00:00	81	2020-10-09 12:29:59+00:00	data/oTUkNyPFxXMeKXpIQFWaNunrVYo2.jsonl	0 days 00:04:02.613000	Gaming	3	True	Low_intensity	2020-10-09	81.7638888888889	9.9640099619928	FALSE	FALSE
432	CLI01M	2020-10-09 17:43:36.670000+00:00	82	2020-10-09 17:39:59+00:00	data/oTUkNyPFxXMeKXpIQFWaNunrVYo2.jsonl	0 days 00:03:37.670000	Eating	9	False	Low_intensity	2020-10-09	81.7638888888889	9.9640099619928	FALSE	FALSE
433	CLI01M	2020-10-10 08:21:58.047000+00:00	81	2020-10-10 08:19:59+00:00	data/oTUkNyPFxXMeKXpIQFWaNunrVYo2.jsonl	0 days 00:01:59.047000	Breakfast	2	False	Low_intensity	2020-10-10	81.7638888888889	9.9640099619928	FALSE	FALSE
434	CLI01M	2020-10-10 13:55:19.739000+00:00	80	2020-10-10 13:49:59+00:00	data/oTUkNyPFxXMeKXpIQFWaNunrVYo2.jsonl	0 days 00:05:20.739000	Nap	8	False	Low_intensity	2020-10-10	81.7638888888889	9.9640099619928	FALSE	FALSE
435	CLI01M	2020-10-10 14:56:45.174000+00:00	81	2020-10-10 14:49:59+00:00	data/oTUkNyPFxXMeKXpIQFWaNunrVYo2.jsonl	0 days 00:06:46.174000	Nothing	8	False	Low_intensity	2020-10-10	81.7638888888889	9.9640099619928	FALSE	FALSE
436	CLI01M	2020-10-10 19:41:18.359000+00:00	70	2020-10-10 19:39:59+00:00	data/oTUkNyPFxXMeKXpIQFWaNunrVYo2.jsonl	0 days 00:01:19.359000	Dinner	1	False	Low_intensity	2020-10-10	81.7638888888889	9.9640099619928	FALSE	FALSE
437	CLI01M	2020-10-10 20:28:11.686000+00:00	79	2020-10-10 20:19:59+00:00	data/oTUkNyPFxXMeKXpIQFWaNunrVYo2.jsonl	0 days 00:08:12.686000	Watching tv	9	False	Low_intensity	2020-10-10	81.7638888888889	9.9640099619928	FALSE	FALSE
438	CLI01M	2020-10-11 14:47:36.798000+00:00	80	2020-10-11 14:39:59+00:00	data/oTUkNyPFxXMeKXpIQFWaNunrVYo2.jsonl	0 days 00:07:37.798000	Nap	3	False	Low_intensity	2020-10-11	81.7638888888889	9.9640099619928	FALSE	FALSE
439	CLI01M	2020-10-11 14:56:54.407000+00:00	87	2020-10-11 14:49:59+00:00	data/oTUkNyPFxXMeKXpIQFWaNunrVYo2.jsonl	0 days 00:06:55.407000	Nothing	7	False	Low_intensity	2020-10-11	81.7638888888889	9.9640099619928	FALSE	FALSE
440	CLI01M	2020-10-11 15:53:37.813000+00:00	80	2020-10-11 15:49:59+00:00	data/oTUkNyPFxXMeKXpIQFWaNunrVYo2.jsonl	0 days 00:03:38.813000	Nothing	10	False	Low_intensity	2020-10-11	81.7638888888889	9.9640099619928	FALSE	FALSE
441	CLI01M	2020-10-11 18:05:59.073000+00:00	73	2020-10-11 17:59:59+00:00	data/oTUkNyPFxXMeKXpIQFWaNunrVYo2.jsonl	0 days 00:06:00.073000	Dinner	8	False	Low_intensity	2020-10-11	81.7638888888889	9.9640099619928	FALSE	FALSE
442	CLI01M	2020-10-11 19:53:53.182000+00:00	73	2020-10-11 19:49:59+00:00	data/oTUkNyPFxXMeKXpIQFWaNunrVYo2.jsonl	0 days 00:03:54.182000	Dinner and exercising	5	True	High_intensity	2020-10-11	81.7638888888889	9.9640099619928	FALSE	FALSE
443	CLI01M	2020-10-12 08:22:59.568000+00:00	71	2020-10-12 08:19:59+00:00	data/oTUkNyPFxXMeKXpIQFWaNunrVYo2.jsonl	0 days 00:03:00.568000	Preparing breakfast	8	False	Low_intensity	2020-10-12	81.7638888888889	9.9640099619928	FALSE	FALSE
444	CLI01M	2020-10-12 08:55:15.440000+00:00	95	2020-10-12 08:49:59+00:00	data/oTUkNyPFxXMeKXpIQFWaNunrVYo2.jsonl	0 days 00:05:16.440000	Work	9	False	Low_intensity	2020-10-12	81.7638888888889	9.9640099619928	TRUE	FALSE
445	CLI01M	2020-10-12 09:35:49.338000+00:00	91	2020-10-12 09:29:59+00:00	data/oTUkNyPFxXMeKXpIQFWaNunrVYo2.jsonl	0 days 00:05:50.338000	Work	1	False	Low_intensity	2020-10-12	81.7638888888889	9.9640099619928	FALSE	FALSE
446	CLI01M	2020-10-13 09:14:31.205000+00:00	73	2020-10-13 09:09:59+00:00	data/oTUkNyPFxXMeKXpIQFWaNunrVYo2.jsonl	0 days 00:04:32.205000	Work	4	True	Low_intensity	2020-10-13	81.7638888888889	9.9640099619928	FALSE	FALSE
447	CLI01M	2020-10-14 14:25:07.683000+00:00	75	2020-10-14 14:19:59+00:00	data/oTUkNyPFxXMeKXpIQFWaNunrVYo2.jsonl	0 days 00:05:08.683000	Work	8	False	Low_intensity	2020-10-14	81.7638888888889	9.9640099619928	FALSE	FALSE
448	CLI01M	2020-10-14 15:31:04.911000+00:00	85	2020-10-14 15:29:59+00:00	data/oTUkNyPFxXMeKXpIQFWaNunrVYo2.jsonl	0 days 00:01:05.911000	Work	9	False	Low_intensity	2020-10-14	81.7638888888889	9.9640099619928	FALSE	FALSE
449	CLI01M	2020-10-15 11:15:53.202000+00:00	76	2020-10-15 11:09:59+00:00	data/oTUkNyPFxXMeKXpIQFWaNunrVYo2.jsonl	0 days 00:05:54.202000	No	3	False	Low_intensity	2020-10-15	81.7638888888889	9.9640099619928	FALSE	FALSE
450	CLI01M	2020-10-15 19:13:32.612000+00:00	74	2020-10-15 19:09:59+00:00	data/oTUkNyPFxXMeKXpIQFWaNunrVYo2.jsonl	0 days 00:03:33.612000	Dinner	8	False	Low_intensity	2020-10-15	81.7638888888889	9.9640099619928	FALSE	FALSE
451	CLI01M	2020-10-17 12:15:16.783000+00:00	74	2020-10-17 12:09:59+00:00	data/oTUkNyPFxXMeKXpIQFWaNunrVYo2.jsonl	0 days 00:05:17.783000	Work	4	False	Low_intensity	2020-10-17	81.7638888888889	9.9640099619928	FALSE	FALSE
452	CLI01M	2020-11-02 12:01:43.315000+00:00	81	2020-11-02 11:59:59+00:00	data/oTUkNyPFxXMeKXpIQFWaNunrVYo2.jsonl	0 days 00:01:44.315000	Work	5	True	Low_intensity	2020-11-02	81.7638888888889	9.9640099619928	FALSE	FALSE
453	CLI01M	2020-11-02 16:03:08.929000+00:00	72	2020-11-02 15:59:59+00:00	data/oTUkNyPFxXMeKXpIQFWaNunrVYo2.jsonl	0 days 00:03:09.929000	Meeting	4	True	Low_intensity	2020-11-02	81.7638888888889	9.9640099619928	FALSE	FALSE
454	CLI01M	2020-11-02 18:16:51.684000+00:00	74	2020-11-02 18:09:59+00:00	data/oTUkNyPFxXMeKXpIQFWaNunrVYo2.jsonl	0 days 00:06:52.684000	Work	4	False	Low_intensity	2020-11-02	81.7638888888889	9.9640099619928	FALSE	FALSE
455	CLI01M	2020-11-03 12:50:05.499000+00:00	74	2020-11-03 12:49:59+00:00	data/oTUkNyPFxXMeKXpIQFWaNunrVYo2.jsonl	0 days 00:00:06.499000	Work	5	False	Low_intensity	2020-11-03	81.7638888888889	9.9640099619928	FALSE	FALSE
456	CLI01M	2020-11-03 14:25:17.446000+00:00	75	2020-11-03 14:19:59+00:00	data/oTUkNyPFxXMeKXpIQFWaNunrVYo2.jsonl	0 days 00:05:18.446000	Work	1	False	Low_intensity	2020-11-03	81.7638888888889	9.9640099619928	FALSE	FALSE
457	CLI01M	2020-11-03 15:53:16.419000+00:00	73	2020-11-03 15:49:59+00:00	data/oTUkNyPFxXMeKXpIQFWaNunrVYo2.jsonl	0 days 00:03:17.419000	Sleep	10	False	Low_intensity	2020-11-03	81.7638888888889	9.9640099619928	FALSE	FALSE
458	CLI01M	2020-11-04 12:32:05.922000+00:00	78	2020-11-04 12:29:59+00:00	data/oTUkNyPFxXMeKXpIQFWaNunrVYo2.jsonl	0 days 00:02:06.922000	Work	10	True	Low_intensity	2020-11-04	81.7638888888889	9.9640099619928	FALSE	FALSE
459	CLI01M	2020-11-05 11:28:13.603000+00:00	97	2020-11-05 11:19:59+00:00	data/oTUkNyPFxXMeKXpIQFWaNunrVYo2.jsonl	0 days 00:08:14.603000	Meeting	4	True	Low_intensity	2020-11-05	81.7638888888889	9.9640099619928	TRUE	FALSE
460	CLI01M	2020-11-05 12:24:59.924000+00:00	98	2020-11-05 12:19:59+00:00	data/oTUkNyPFxXMeKXpIQFWaNunrVYo2.jsonl	0 days 00:05:00.924000	Meeting	7	False	Low_intensity	2020-11-05	81.7638888888889	9.9640099619928	TRUE	FALSE
461	CLI01M	2020-11-05 12:36:04.058000+00:00	113	2020-11-05 12:29:59+00:00	data/oTUkNyPFxXMeKXpIQFWaNunrVYo2.jsonl	0 days 00:06:05.058000	Meeting	9	False	Low_intensity	2020-11-05	81.7638888888889	9.9640099619928	TRUE	FALSE
462	CLI01M	2020-11-05 13:52:59.456000+00:00	116	2020-11-05 13:49:59+00:00	data/oTUkNyPFxXMeKXpIQFWaNunrVYo2.jsonl	0 days 00:03:00.456000	Meeting	9	True	Low_intensity	2020-11-05	81.7638888888889	9.9640099619928	TRUE	FALSE
463	CLI01M	2020-11-05 14:24:19.223000+00:00	72	2020-11-05 14:19:59+00:00	data/oTUkNyPFxXMeKXpIQFWaNunrVYo2.jsonl	0 days 00:04:20.223000	Meeting	3	True	Low_intensity	2020-11-05	81.7638888888889	9.9640099619928	FALSE	FALSE
464	CLI01M	2020-11-07 15:46:43.234000+00:00	90	2020-11-07 15:39:59+00:00	data/oTUkNyPFxXMeKXpIQFWaNunrVYo2.jsonl	0 days 00:06:44.234000	Gaming	3	False	Low_intensity	2020-11-07	81.7638888888889	9.9640099619928	FALSE	FALSE
465	CLI01M	2020-11-07 16:41:44.106000+00:00	68	2020-11-07 16:39:59+00:00	data/oTUkNyPFxXMeKXpIQFWaNunrVYo2.jsonl	0 days 00:01:45.106000	Work	8	False	Low_intensity	2020-11-07	81.7638888888889	9.9640099619928	FALSE	FALSE
466	CLI01M	2020-11-08 11:21:01.940000+00:00	99	2020-11-08 11:19:59+00:00	data/oTUkNyPFxXMeKXpIQFWaNunrVYo2.jsonl	0 days 00:01:02.940000	Brunch	10	False	High_intensity	2020-11-08	81.7638888888889	9.9640099619928	TRUE	FALSE
467	CLI01M	2020-11-08 20:02:29.384000+00:00	91	2020-11-08 19:59:59+00:00	data/oTUkNyPFxXMeKXpIQFWaNunrVYo2.jsonl	0 days 00:02:30.384000	Dinner	1	False	Low_intensity	2020-11-08	81.7638888888889	9.9640099619928	FALSE	FALSE
468	CLI01M	2020-11-10 15:16:20.422000+00:00	70	2020-11-10 15:09:59+00:00	data/oTUkNyPFxXMeKXpIQFWaNunrVYo2.jsonl	0 days 00:06:21.422000	Work	5	False	Low_intensity	2020-11-10	81.7638888888889	9.9640099619928	FALSE	FALSE
469	CLI01M	2020-11-10 20:04:50.380000+00:00	88	2020-11-10 19:59:59+00:00	data/oTUkNyPFxXMeKXpIQFWaNunrVYo2.jsonl	0 days 00:04:51.380000	Work	8	False	Low_intensity	2020-11-10	81.7638888888889	9.9640099619928	FALSE	FALSE
470	CLI01M	2020-11-11 13:28:25.011000+00:00	91	2020-11-11 13:19:59+00:00	data/oTUkNyPFxXMeKXpIQFWaNunrVYo2.jsonl	0 days 00:08:26.011000	Work	1	False	Low_intensity	2020-11-11	81.7638888888889	9.9640099619928	FALSE	FALSE
471	CLI01M	2020-11-11 13:39:20.699000+00:00	88	2020-11-11 13:29:59+00:00	data/oTUkNyPFxXMeKXpIQFWaNunrVYo2.jsonl	0 days 00:09:21.699000	Work	9	False	Low_intensity	2020-11-11	81.7638888888889	9.9640099619928	FALSE	FALSE
472	CLI01M	2020-11-11 14:01:20.298000+00:00	91	2020-11-11 13:59:59+00:00	data/oTUkNyPFxXMeKXpIQFWaNunrVYo2.jsonl	0 days 00:01:21.298000	Work	1	False	Low_intensity	2020-11-11	81.7638888888889	9.9640099619928	FALSE	FALSE
473	CLI01M	2020-11-13 17:06:22.123000+00:00	70	2020-11-13 16:59:59+00:00	data/oTUkNyPFxXMeKXpIQFWaNunrVYo2.jsonl	0 days 00:06:23.123000	Gaming	4	False	Low_intensity	2020-11-13	81.7638888888889	9.9640099619928	FALSE	FALSE
474	CLI01M	2020-11-13 18:01:31.226000+00:00	79	2020-11-13 17:59:59+00:00	data/oTUkNyPFxXMeKXpIQFWaNunrVYo2.jsonl	0 days 00:01:32.226000	Work	5	False	Low_intensity	2020-11-13	81.7638888888889	9.9640099619928	FALSE	FALSE
475	CLI01M	2020-11-13 18:12:41.487000+00:00	90	2020-11-13 18:09:59+00:00	data/oTUkNyPFxXMeKXpIQFWaNunrVYo2.jsonl	0 days 00:02:42.487000	Work	9	False	Low_intensity	2020-11-13	81.7638888888889	9.9640099619928	FALSE	FALSE
476	CLI01M	2020-11-14 19:10:33.046000+00:00	77	2020-11-14 19:09:59+00:00	data/oTUkNyPFxXMeKXpIQFWaNunrVYo2.jsonl	0 days 00:00:34.046000	Work	5	False	Low_intensity	2020-11-14	81.7638888888889	9.9640099619928	FALSE	FALSE
477	CM11HC	2020-07-29 10:46:39.213000+00:00	69	2020-07-29 10:39:59+00:00	data/9oTOurh57CebRZWFsbc7CNMwSGC3.jsonl	0 days 00:06:40.213000	Was in the bed using my phone, then went to the computer to read emails	9	False	Low_intensity	2020-07-29	74.7142857142857	7.5308887731984	FALSE	FALSE
478	CM11HC	2020-07-29 11:21:03.906000+00:00	74	2020-07-29 11:19:59+00:00	data/9oTOurh57CebRZWFsbc7CNMwSGC3.jsonl	0 days 00:01:04.906000	Sitting on the computer, listening to relaxing music and reading the news	10	False	Low_intensity	2020-07-29	74.7142857142857	7.5308887731984	FALSE	FALSE
479	CM11HC	2020-07-29 13:33:12.035000+00:00	84	2020-07-29 13:29:59+00:00	data/9oTOurh57CebRZWFsbc7CNMwSGC3.jsonl	0 days 00:03:13.035000	Went to city center, had a quick lunch (street food), walked the whole time. Just returned home and I'm lying on my bed	10	False	Low_intensity	2020-07-29	74.7142857142857	7.5308887731984	TRUE	FALSE
480	CM11HC	2020-07-29 13:54:28.063000+00:00	87	2020-07-29 13:49:59+00:00	data/9oTOurh57CebRZWFsbc7CNMwSGC3.jsonl	0 days 00:04:29.063000	Lying on my bed	6	True	Low_intensity	2020-07-29	74.7142857142857	7.5308887731984	TRUE	FALSE
481	CM11HC	2020-07-29 14:16:22.276000+00:00	89	2020-07-29 14:09:59+00:00	data/9oTOurh57CebRZWFsbc7CNMwSGC3.jsonl	0 days 00:06:23.276000	Lying on my bed	10	False	Low_intensity	2020-07-29	74.7142857142857	7.5308887731984	TRUE	FALSE
482	CM11HC	2020-07-29 14:27:25.672000+00:00	87	2020-07-29 14:19:59+00:00	data/9oTOurh57CebRZWFsbc7CNMwSGC3.jsonl	0 days 00:07:26.672000	Lying on my bed	10	False	Low_intensity	2020-07-29	74.7142857142857	7.5308887731984	TRUE	FALSE
483	CM11HC	2020-07-29 16:51:27.511000+00:00	95	2020-07-29 16:49:59+00:00	data/9oTOurh57CebRZWFsbc7CNMwSGC3.jsonl	0 days 00:01:28.511000	Walked for 40min, lying on bed. Big argument with girlfriend	10	True	High_intensity	2020-07-29	74.7142857142857	7.5308887731984	TRUE	FALSE
484	CM11HC	2020-07-29 18:43:24.978000+00:00	102	2020-07-29 18:39:59+00:00	data/9oTOurh57CebRZWFsbc7CNMwSGC3.jsonl	0 days 00:03:25.978000	Lying on my bed listening to music	10	True	Low_intensity	2020-07-29	74.7142857142857	7.5308887731984	TRUE	FALSE
485	CM11HC	2020-07-29 18:54:07.688000+00:00	88	2020-07-29 18:49:59+00:00	data/9oTOurh57CebRZWFsbc7CNMwSGC3.jsonl	0 days 00:04:08.688000	Same as before	7	False	Low_intensity	2020-07-29	74.7142857142857	7.5308887731984	TRUE	FALSE
486	CM11HC	2020-07-29 19:04:58.726000+00:00	89	2020-07-29 18:59:59+00:00	data/9oTOurh57CebRZWFsbc7CNMwSGC3.jsonl	0 days 00:04:59.726000	Lying on my bed.	10	True	Low_intensity	2020-07-29	74.7142857142857	7.5308887731984	TRUE	FALSE
487	CM11HC	2020-07-30 14:49:20.021000+00:00	74	2020-07-30 14:39:59+00:00	data/9oTOurh57CebRZWFsbc7CNMwSGC3.jsonl	0 days 00:09:21.021000	Having lunch, lying on my bed	10	False	Low_intensity	2020-07-30	74.7142857142857	7.5308887731984	FALSE	FALSE
488	CM11HC	2020-07-30 16:28:46.287000+00:00	75	2020-07-30 16:19:59+00:00	data/9oTOurh57CebRZWFsbc7CNMwSGC3.jsonl	0 days 00:08:47.287000	Playing computer games on my laptop	10	False	Low_intensity	2020-07-30	74.7142857142857	7.5308887731984	FALSE	FALSE
489	CM11HC	2020-07-31 09:17:38.272000+00:00	68	2020-07-31 09:09:59+00:00	data/9oTOurh57CebRZWFsbc7CNMwSGC3.jsonl	0 days 00:07:39.272000	Woke up, had a phone group meeting while lying on my bed	7	True	Low_intensity	2020-07-31	74.7142857142857	7.5308887731984	FALSE	FALSE
490	CM11HC	2020-07-31 09:59:02.583000+00:00	75	2020-07-31 09:49:59+00:00	data/9oTOurh57CebRZWFsbc7CNMwSGC3.jsonl	0 days 00:09:03.583000	Taking a shower, brushing teeth	8	True	Low_intensity	2020-07-31	74.7142857142857	7.5308887731984	FALSE	FALSE
491	CM11HC	2020-07-31 10:02:19.996000+00:00	75	2020-07-31 09:59:59+00:00	data/9oTOurh57CebRZWFsbc7CNMwSGC3.jsonl	0 days 00:02:20.996000	Taking shower, getting dressed	8	False	Low_intensity	2020-07-31	74.7142857142857	7.5308887731984	FALSE	FALSE
492	CM11HC	2020-07-31 11:10:28.745000+00:00	74	2020-07-31 11:09:59+00:00	data/9oTOurh57CebRZWFsbc7CNMwSGC3.jsonl	0 days 00:00:29.745000	Walking around castle mill stream, seeing a house for rent	9	False	Low_intensity	2020-07-31	74.7142857142857	7.5308887731984	FALSE	FALSE
493	CM11HC	2020-07-31 11:40:25.054000+00:00	91	2020-07-31 11:39:59+00:00	data/9oTOurh57CebRZWFsbc7CNMwSGC3.jsonl	0 days 00:00:26.054000	Went back home, lying on my bed	10	False	Low_intensity	2020-07-31	74.7142857142857	7.5308887731984	TRUE	FALSE
494	CM11HC	2020-07-31 13:43:29.128000+00:00	91	2020-07-31 13:39:59+00:00	data/9oTOurh57CebRZWFsbc7CNMwSGC3.jsonl	0 days 00:03:30.128000	Having lunch, sitting on the sofa, tired of the heat	10	False	Low_intensity	2020-07-31	74.7142857142857	7.5308887731984	TRUE	FALSE
495	CM11HC	2020-07-31 15:50:54.043000+00:00	77	2020-07-31 15:49:59+00:00	data/9oTOurh57CebRZWFsbc7CNMwSGC3.jsonl	0 days 00:00:55.043000	Cooking deep fried stuff	10	False	Low_intensity	2020-07-31	74.7142857142857	7.5308887731984	FALSE	FALSE
496	CM11HC	2020-07-31 16:21:54.473000+00:00	73	2020-07-31 16:19:59+00:00	data/9oTOurh57CebRZWFsbc7CNMwSGC3.jsonl	0 days 00:01:55.473000	Cooking	10	False	Low_intensity	2020-07-31	74.7142857142857	7.5308887731984	FALSE	FALSE
497	CM11HC	2020-08-01 09:36:23.392000+00:00	72	2020-08-01 09:29:59+00:00	data/9oTOurh57CebRZWFsbc7CNMwSGC3.jsonl	0 days 00:06:24.392000	Lying on my bed	9	False	Low_intensity	2020-08-01	74.7142857142857	7.5308887731984	FALSE	FALSE
498	CM11HC	2020-08-01 10:47:00.621000+00:00	70	2020-08-01 10:39:59+00:00	data/9oTOurh57CebRZWFsbc7CNMwSGC3.jsonl	0 days 00:07:01.621000	Lying on my bed, using my phone	5	False	Low_intensity	2020-08-01	74.7142857142857	7.5308887731984	FALSE	FALSE
499	CM11HC	2020-08-01 13:07:46.293000+00:00	75	2020-08-01 12:59:59+00:00	data/9oTOurh57CebRZWFsbc7CNMwSGC3.jsonl	0 days 00:07:47.293000	Eating, lying on my bed buying used furniture on my phone	6	False	Low_intensity	2020-08-01	74.7142857142857	7.5308887731984	FALSE	FALSE
500	CM11HC	2020-08-06 16:39:38.001000+00:00	72	2020-08-06 16:29:59+00:00	data/9oTOurh57CebRZWFsbc7CNMwSGC3.jsonl	0 days 00:09:39.001000	Sitting on an armchair, browsing my phone	10	False	Low_intensity	2020-08-06	74.7142857142857	7.5308887731984	FALSE	FALSE
501	CM11HC	2020-08-06 19:11:36.359000+00:00	80	2020-08-06 19:09:59+00:00	data/9oTOurh57CebRZWFsbc7CNMwSGC3.jsonl	0 days 00:01:37.359000	Walking	10	False	Low_intensity	2020-08-06	74.7142857142857	7.5308887731984	FALSE	FALSE
502	CM11HC	2020-08-06 19:57:49.170000+00:00	77	2020-08-06 19:49:59+00:00	data/9oTOurh57CebRZWFsbc7CNMwSGC3.jsonl	0 days 00:07:50.170000	Trying to put the duvet inside the duvet cover, then resting	8	False	Low_intensity	2020-08-06	74.7142857142857	7.5308887731984	FALSE	FALSE
503	CM11HC	2020-08-07 08:19:04.220000+00:00	72	2020-08-07 08:09:59+00:00	data/9oTOurh57CebRZWFsbc7CNMwSGC3.jsonl	0 days 00:09:05.220000	I just woke up	4	False	Low_intensity	2020-08-07	74.7142857142857	7.5308887731984	FALSE	FALSE
504	CM11HC	2020-08-07 08:54:13.643000+00:00	70	2020-08-07 08:49:59+00:00	data/9oTOurh57CebRZWFsbc7CNMwSGC3.jsonl	0 days 00:04:14.643000	Lying on my bed	9	True	Low_intensity	2020-08-07	74.7142857142857	7.5308887731984	FALSE	FALSE
505	CM11HC	2020-08-07 09:05:22.503000+00:00	75	2020-08-07 08:59:59+00:00	data/9oTOurh57CebRZWFsbc7CNMwSGC3.jsonl	0 days 00:05:23.503000	Having a group meeting with my supervisor	8	True	Low_intensity	2020-08-07	74.7142857142857	7.5308887731984	FALSE	FALSE
506	CM11HC	2020-08-07 13:59:40.221000+00:00	65	2020-08-07 13:49:59+00:00	data/9oTOurh57CebRZWFsbc7CNMwSGC3.jsonl	0 days 00:09:41.221000	Cleaning my garden	10	False	Low_intensity	2020-08-07	74.7142857142857	7.5308887731984	FALSE	FALSE
507	CM11HC	2020-08-07 16:15:02.660000+00:00	73	2020-08-07 16:09:59+00:00	data/9oTOurh57CebRZWFsbc7CNMwSGC3.jsonl	0 days 00:05:03.660000	Packing stuff and walking with it	5	True	Low_intensity	2020-08-07	74.7142857142857	7.5308887731984	FALSE	FALSE
508	CM11HC	2020-08-07 17:33:50.545000+00:00	73	2020-08-07 17:29:59+00:00	data/9oTOurh57CebRZWFsbc7CNMwSGC3.jsonl	0 days 00:03:51.545000	Grocery shopping at tesco, and then walked back home	9	False	Low_intensity	2020-08-07	74.7142857142857	7.5308887731984	FALSE	FALSE
509	CM11HC	2020-08-08 09:25:06.406000+00:00	67	2020-08-08 09:19:59+00:00	data/9oTOurh57CebRZWFsbc7CNMwSGC3.jsonl	0 days 00:05:07.406000	Lying on my bed	9	False	Low_intensity	2020-08-08	74.7142857142857	7.5308887731984	FALSE	FALSE
510	CM11HC	2020-08-08 10:08:55.147000+00:00	71	2020-08-08 09:59:59+00:00	data/9oTOurh57CebRZWFsbc7CNMwSGC3.jsonl	0 days 00:08:56.147000	Lying on my bed	7	False	Low_intensity	2020-08-08	74.7142857142857	7.5308887731984	FALSE	FALSE
511	CM11HC	2020-08-08 12:01:33.559000+00:00	71	2020-08-08 11:59:59+00:00	data/9oTOurh57CebRZWFsbc7CNMwSGC3.jsonl	0 days 00:01:34.559000	Cleaning dry paint stains from my leather sofa using a toothbrush and warm soapy water. Rather laborious task	9	False	Low_intensity	2020-08-08	74.7142857142857	7.5308887731984	FALSE	FALSE
512	CM11HC	2020-08-08 12:33:56.493000+00:00	68	2020-08-08 12:29:59+00:00	data/9oTOurh57CebRZWFsbc7CNMwSGC3.jsonl	0 days 00:03:57.493000	Using my laptop	9	False	Low_intensity	2020-08-08	74.7142857142857	7.5308887731984	FALSE	FALSE
513	CM11HC	2020-08-08 12:50:28.880000+00:00	72	2020-08-08 12:49:59+00:00	data/9oTOurh57CebRZWFsbc7CNMwSGC3.jsonl	0 days 00:00:29.880000	Having lunch	8	False	Low_intensity	2020-08-08	74.7142857142857	7.5308887731984	FALSE	FALSE
514	CM11HC	2020-08-09 13:51:41.740000+00:00	64	2020-08-09 13:49:59+00:00	data/9oTOurh57CebRZWFsbc7CNMwSGC3.jsonl	0 days 00:01:42.740000	Buying used furniture at templars square, then taking a bus back home	10	False	Low_intensity	2020-08-09	74.7142857142857	7.5308887731984	FALSE	FALSE
515	CM11HC	2020-08-09 16:38:01.905000+00:00	69	2020-08-09 16:29:59+00:00	data/9oTOurh57CebRZWFsbc7CNMwSGC3.jsonl	0 days 00:08:02.905000	Watching tv	10	False	Low_intensity	2020-08-09	74.7142857142857	7.5308887731984	FALSE	FALSE
516	CM11HC	2020-08-10 10:09:24.056000+00:00	66	2020-08-10 09:59:59+00:00	data/9oTOurh57CebRZWFsbc7CNMwSGC3.jsonl	0 days 00:09:25.056000	Lying on my bed, browsing reddit	10	False	Low_intensity	2020-08-10	74.7142857142857	7.5308887731984	FALSE	FALSE
517	CM11HC	2020-08-10 10:22:11.204000+00:00	69	2020-08-10 10:19:59+00:00	data/9oTOurh57CebRZWFsbc7CNMwSGC3.jsonl	0 days 00:02:12.204000	Lying on my bed, using my phone	9	False	Low_intensity	2020-08-10	74.7142857142857	7.5308887731984	FALSE	FALSE
518	CM11HC	2020-08-10 12:34:44.016000+00:00	75	2020-08-10 12:29:59+00:00	data/9oTOurh57CebRZWFsbc7CNMwSGC3.jsonl	0 days 00:04:45.016000	Studying	9	False	Low_intensity	2020-08-10	74.7142857142857	7.5308887731984	FALSE	FALSE
519	CM11HC	2020-08-10 14:28:07.437000+00:00	79	2020-08-10 14:19:59+00:00	data/9oTOurh57CebRZWFsbc7CNMwSGC3.jsonl	0 days 00:08:08.437000	Had lunch, walked back home, resting on sofa	9	False	Low_intensity	2020-08-10	74.7142857142857	7.5308887731984	FALSE	FALSE
520	CM11HC	2020-08-10 17:22:05.411000+00:00	87	2020-08-10 17:19:59+00:00	data/9oTOurh57CebRZWFsbc7CNMwSGC3.jsonl	0 days 00:02:06.411000	Cleaning my house, packing stuff	7	False	Low_intensity	2020-08-10	74.7142857142857	7.5308887731984	TRUE	FALSE
521	CM11HC	2020-08-10 17:33:01.864000+00:00	84	2020-08-10 17:29:59+00:00	data/9oTOurh57CebRZWFsbc7CNMwSGC3.jsonl	0 days 00:03:02.864000	Same as before	10	False	Low_intensity	2020-08-10	74.7142857142857	7.5308887731984	TRUE	FALSE
522	CM11HC	2020-08-10 18:08:58.114000+00:00	75	2020-08-10 17:59:59+00:00	data/9oTOurh57CebRZWFsbc7CNMwSGC3.jsonl	0 days 00:08:59.114000	Walking around the neighborhood, and packing stuff	7	True	Low_intensity	2020-08-10	74.7142857142857	7.5308887731984	FALSE	FALSE
523	CM11HC	2020-08-10 19:58:24.848000+00:00	75	2020-08-10 19:49:59+00:00	data/9oTOurh57CebRZWFsbc7CNMwSGC3.jsonl	0 days 00:08:25.848000	Bought takeaway food and went back home. Drink spilled inside my backpack	8	True	Low_intensity	2020-08-10	74.7142857142857	7.5308887731984	FALSE	FALSE
524	CM11HC	2020-08-11 08:55:21.531000+00:00	70	2020-08-11 08:49:59+00:00	data/9oTOurh57CebRZWFsbc7CNMwSGC3.jsonl	0 days 00:05:22.531000	Sleeping	8	False	Low_intensity	2020-08-11	74.7142857142857	7.5308887731984	FALSE	FALSE
525	CM11HC	2020-08-11 10:23:00.627000+00:00	69	2020-08-11 10:19:59+00:00	data/9oTOurh57CebRZWFsbc7CNMwSGC3.jsonl	0 days 00:03:01.627000	Lying on my bed, using my phone	9	False	Low_intensity	2020-08-11	74.7142857142857	7.5308887731984	FALSE	FALSE
526	CM11HC	2020-08-11 11:28:40.505000+00:00	68	2020-08-11 11:19:59+00:00	data/9oTOurh57CebRZWFsbc7CNMwSGC3.jsonl	0 days 00:08:41.505000	Cleaning the house	8	False	Low_intensity	2020-08-11	74.7142857142857	7.5308887731984	FALSE	FALSE
527	CM11HC	2020-08-11 12:34:37.959000+00:00	70	2020-08-11 12:29:59+00:00	data/9oTOurh57CebRZWFsbc7CNMwSGC3.jsonl	0 days 00:04:38.959000	Dealing with mobile and broadband bureaucracy via my phone	9	False	Low_intensity	2020-08-11	74.7142857142857	7.5308887731984	FALSE	FALSE
528	CM11HC	2020-08-11 15:43:33.561000+00:00	77	2020-08-11 15:39:59+00:00	data/9oTOurh57CebRZWFsbc7CNMwSGC3.jsonl	0 days 00:03:34.561000	Assembling an old wardrobe	10	True	High_intensity	2020-08-11	74.7142857142857	7.5308887731984	FALSE	FALSE
529	CM11HC	2020-08-11 18:39:35.432000+00:00	89	2020-08-11 18:29:59+00:00	data/9oTOurh57CebRZWFsbc7CNMwSGC3.jsonl	0 days 00:09:36.432000	Walking, now having dinner at a restaurant	9	False	High_intensity	2020-08-11	74.7142857142857	7.5308887731984	TRUE	FALSE
530	CM11HC	2020-08-11 19:34:33.420000+00:00	65	2020-08-11 19:29:59+00:00	data/9oTOurh57CebRZWFsbc7CNMwSGC3.jsonl	0 days 00:04:34.420000	Did my groceries at tesco, walked back home	9	False	Low_intensity	2020-08-11	74.7142857142857	7.5308887731984	FALSE	FALSE
531	CM11HC	2020-08-12 08:17:33.818000+00:00	57	2020-08-12 08:09:59+00:00	data/9oTOurh57CebRZWFsbc7CNMwSGC3.jsonl	0 days 00:07:34.818000	Sleeping	9	False	Low_intensity	2020-08-12	74.7142857142857	7.5308887731984	FALSE	FALSE
532	CM11HC	2020-08-12 10:33:48.510000+00:00	73	2020-08-12 10:29:59+00:00	data/9oTOurh57CebRZWFsbc7CNMwSGC3.jsonl	0 days 00:03:49.510000	Cleaning my furniture, then laying on my bed	7	False	Low_intensity	2020-08-12	74.7142857142857	7.5308887731984	FALSE	FALSE
533	CM11HC	2020-08-12 11:07:07.033000+00:00	71	2020-08-12 10:59:59+00:00	data/9oTOurh57CebRZWFsbc7CNMwSGC3.jsonl	0 days 00:07:08.033000	Sorting out my old stuff	8	False	Low_intensity	2020-08-12	74.7142857142857	7.5308887731984	FALSE	FALSE
534	CM11HC	2020-08-12 12:45:36.911000+00:00	69	2020-08-12 12:39:59+00:00	data/9oTOurh57CebRZWFsbc7CNMwSGC3.jsonl	0 days 00:05:37.911000	Watching tv	8	False	Low_intensity	2020-08-12	74.7142857142857	7.5308887731984	FALSE	FALSE
535	CM11HC	2020-08-12 14:13:43.990000+00:00	69	2020-08-12 14:09:59+00:00	data/9oTOurh57CebRZWFsbc7CNMwSGC3.jsonl	0 days 00:03:44.990000	At the barber, having my hair cut	9	False	Low_intensity	2020-08-12	74.7142857142857	7.5308887731984	FALSE	FALSE
536	CM11HC	2020-08-12 14:24:40.461000+00:00	67	2020-08-12 14:19:59+00:00	data/9oTOurh57CebRZWFsbc7CNMwSGC3.jsonl	0 days 00:04:41.461000	Same as before	8	False	Low_intensity	2020-08-12	74.7142857142857	7.5308887731984	FALSE	FALSE
537	CM11HC	2020-08-12 15:21:49.090000+00:00	78	2020-08-12 15:19:59+00:00	data/9oTOurh57CebRZWFsbc7CNMwSGC3.jsonl	0 days 00:01:50.090000	Talking with my girlfriend on the phone	9	False	Low_intensity	2020-08-12	74.7142857142857	7.5308887731984	FALSE	FALSE
538	CM11HC	2020-08-13 09:07:04.055000+00:00	77	2020-08-13 08:59:59+00:00	data/9oTOurh57CebRZWFsbc7CNMwSGC3.jsonl	0 days 00:07:05.055000	Mounting my bed	7	True	High_intensity	2020-08-13	74.7142857142857	7.5308887731984	FALSE	FALSE
539	CM11HC	2020-08-13 09:18:49.780000+00:00	72	2020-08-13 09:09:59+00:00	data/9oTOurh57CebRZWFsbc7CNMwSGC3.jsonl	0 days 00:08:50.780000	Assembling my bed	7	True	High_intensity	2020-08-13	74.7142857142857	7.5308887731984	FALSE	FALSE
540	CM11HC	2020-08-13 09:47:50.782000+00:00	75	2020-08-13 09:39:59+00:00	data/9oTOurh57CebRZWFsbc7CNMwSGC3.jsonl	0 days 00:07:51.782000	Same as before	6	True	Low_intensity	2020-08-13	74.7142857142857	7.5308887731984	FALSE	FALSE
541	CM11HC	2020-08-13 13:01:46.921000+00:00	74	2020-08-13 12:59:59+00:00	data/9oTOurh57CebRZWFsbc7CNMwSGC3.jsonl	0 days 00:01:47.921000	Still assembling my bed	9	True	High_intensity	2020-08-13	74.7142857142857	7.5308887731984	FALSE	FALSE
542	CM11HC	2020-08-13 13:25:16.201000+00:00	74	2020-08-13 13:19:59+00:00	data/9oTOurh57CebRZWFsbc7CNMwSGC3.jsonl	0 days 00:05:17.201000	Same as before	9	True	Low_intensity	2020-08-13	74.7142857142857	7.5308887731984	FALSE	FALSE
543	CM11HC	2020-08-13 19:47:10.954000+00:00	69	2020-08-13 19:39:59+00:00	data/9oTOurh57CebRZWFsbc7CNMwSGC3.jsonl	0 days 00:07:11.954000	Was caught in the rain while walking back home and had to run	8	True	High_intensity	2020-08-13	74.7142857142857	7.5308887731984	FALSE	FALSE
544	CM11HC	2020-08-13 19:59:02.762000+00:00	68	2020-08-13 19:49:59+00:00	data/9oTOurh57CebRZWFsbc7CNMwSGC3.jsonl	0 days 00:09:03.762000	Resting from the rain	8	True	Low_intensity	2020-08-13	74.7142857142857	7.5308887731984	FALSE	FALSE
545	CM11HC	2020-08-15 11:56:16.927000+00:00	75	2020-08-15 11:49:59+00:00	data/9oTOurh57CebRZWFsbc7CNMwSGC3.jsonl	0 days 00:06:17.927000	Cooking lunch	8	False	Low_intensity	2020-08-15	74.7142857142857	7.5308887731984	FALSE	FALSE
546	CM11HC	2020-08-15 12:51:38.671000+00:00	71	2020-08-15 12:49:59+00:00	data/9oTOurh57CebRZWFsbc7CNMwSGC3.jsonl	0 days 00:01:39.671000	Finished cooking and now eating lunch	8	False	Low_intensity	2020-08-15	74.7142857142857	7.5308887731984	FALSE	FALSE
547	CM11HC	2020-08-15 13:48:27.942000+00:00	68	2020-08-15 13:39:59+00:00	data/9oTOurh57CebRZWFsbc7CNMwSGC3.jsonl	0 days 00:08:28.942000	Browsing the internet	8	False	Low_intensity	2020-08-15	74.7142857142857	7.5308887731984	FALSE	FALSE
548	CM11HC	2020-08-15 14:21:07.808000+00:00	71	2020-08-15 14:19:59+00:00	data/9oTOurh57CebRZWFsbc7CNMwSGC3.jsonl	0 days 00:01:08.808000	Browsing the internet. My house is very cold today	8	False	Low_intensity	2020-08-15	74.7142857142857	7.5308887731984	FALSE	FALSE
549	CM11HC	2020-08-16 09:34:41.531000+00:00	60	2020-08-16 09:29:59+00:00	data/9oTOurh57CebRZWFsbc7CNMwSGC3.jsonl	0 days 00:04:42.531000	Sleeping	8	False	Low_intensity	2020-08-16	74.7142857142857	7.5308887731984	FALSE	FALSE
550	CM11HC	2020-08-16 09:55:01.747000+00:00	69	2020-08-16 09:49:59+00:00	data/9oTOurh57CebRZWFsbc7CNMwSGC3.jsonl	0 days 00:05:02.747000	Waking up	8	False	Low_intensity	2020-08-16	74.7142857142857	7.5308887731984	FALSE	FALSE
551	CM11HC	2020-08-16 11:24:33.723000+00:00	72	2020-08-16 11:19:59+00:00	data/9oTOurh57CebRZWFsbc7CNMwSGC3.jsonl	0 days 00:04:34.723000	Cooking lunch	8	False	Low_intensity	2020-08-16	74.7142857142857	7.5308887731984	FALSE	FALSE
552	CM11HC	2020-08-16 13:15:31.853000+00:00	69	2020-08-16 13:09:59+00:00	data/9oTOurh57CebRZWFsbc7CNMwSGC3.jsonl	0 days 00:05:32.853000	Resting after lunch	7	False	Low_intensity	2020-08-16	74.7142857142857	7.5308887731984	FALSE	FALSE
553	CM11HC	2020-08-16 16:54:23.009000+00:00	74	2020-08-16 16:49:59+00:00	data/9oTOurh57CebRZWFsbc7CNMwSGC3.jsonl	0 days 00:04:24.009000	Washing dishes. I'm angry because there's a power cut at my neighborhood	9	True	High_intensity	2020-08-16	74.7142857142857	7.5308887731984	FALSE	FALSE
554	CM11HC	2020-08-16 18:58:05.306000+00:00	80	2020-08-16 18:49:59+00:00	data/9oTOurh57CebRZWFsbc7CNMwSGC3.jsonl	0 days 00:08:06.306000	Having dinner	7	False	Low_intensity	2020-08-16	74.7142857142857	7.5308887731984	FALSE	FALSE
555	CM11HC	2020-08-17 09:55:14.887000+00:00	67	2020-08-17 09:49:59+00:00	data/9oTOurh57CebRZWFsbc7CNMwSGC3.jsonl	0 days 00:05:15.887000	In my bed, reading the news on my phone	8	False	Low_intensity	2020-08-17	74.7142857142857	7.5308887731984	FALSE	FALSE
556	CM11HC	2020-08-17 10:28:53.048000+00:00	74	2020-08-17 10:19:59+00:00	data/9oTOurh57CebRZWFsbc7CNMwSGC3.jsonl	0 days 00:08:54.048000	Having breakfast	7	True	Low_intensity	2020-08-17	74.7142857142857	7.5308887731984	FALSE	FALSE
557	CM11HC	2020-08-17 11:13:39.438000+00:00	75	2020-08-17 11:09:59+00:00	data/9oTOurh57CebRZWFsbc7CNMwSGC3.jsonl	0 days 00:03:40.438000	Same as before	8	False	Low_intensity	2020-08-17	74.7142857142857	7.5308887731984	FALSE	FALSE
558	CM11HC	2020-08-17 12:41:49.664000+00:00	90	2020-08-17 12:39:59+00:00	data/9oTOurh57CebRZWFsbc7CNMwSGC3.jsonl	0 days 00:01:50.664000	Got my new virgin media hub, I'm waiting for it to install updates. I'm worried if i will have internet today	8	True	High_intensity	2020-08-17	74.7142857142857	7.5308887731984	TRUE	FALSE
559	CM11HC	2020-08-17 17:50:22.400000+00:00	75	2020-08-17 17:49:59+00:00	data/9oTOurh57CebRZWFsbc7CNMwSGC3.jsonl	0 days 00:00:23.400000	In a very long call with Virgin Media	7	True	Low_intensity	2020-08-17	74.7142857142857	7.5308887731984	FALSE	FALSE
560	CM11HC	2020-08-17 19:44:24.462000+00:00	74	2020-08-17 19:39:59+00:00	data/9oTOurh57CebRZWFsbc7CNMwSGC3.jsonl	0 days 00:04:25.462000	Browsing internet	7	False	Low_intensity	2020-08-17	74.7142857142857	7.5308887731984	FALSE	FALSE
561	CM11HC	2020-08-19 18:16:45.340000+00:00	74	2020-08-19 18:09:59+00:00	data/9oTOurh57CebRZWFsbc7CNMwSGC3.jsonl	0 days 00:06:46.340000	Touristing in France	8	False	High_intensity	2020-08-19	74.7142857142857	7.5308887731984	FALSE	FALSE
562	CM11HC	2020-08-20 12:40:23.664000+00:00	75	2020-08-20 12:39:59+00:00	data/9oTOurh57CebRZWFsbc7CNMwSGC3.jsonl	0 days 00:00:24.664000	In a van, about to cross the eurotunnel	7	False	Low_intensity	2020-08-20	74.7142857142857	7.5308887731984	FALSE	FALSE
563	CM11HC	2020-08-20 12:56:04.883000+00:00	95	2020-08-20 12:49:59+00:00	data/9oTOurh57CebRZWFsbc7CNMwSGC3.jsonl	0 days 00:06:05.883000	Same as before	7	False	Low_intensity	2020-08-20	74.7142857142857	7.5308887731984	TRUE	FALSE
564	CM11HC	2020-08-20 13:42:16.814000+00:00	71	2020-08-20 13:39:59+00:00	data/9oTOurh57CebRZWFsbc7CNMwSGC3.jsonl	0 days 00:02:17.814000	Went through customs and I'm now inside the eurotunnel	6	True	Low_intensity	2020-08-20	74.7142857142857	7.5308887731984	FALSE	FALSE
565	CM11HC	2020-08-20 17:44:42.800000+00:00	75	2020-08-20 17:39:59+00:00	data/9oTOurh57CebRZWFsbc7CNMwSGC3.jsonl	0 days 00:04:43.800000	Buying groceries	7	True	Low_intensity	2020-08-20	74.7142857142857	7.5308887731984	FALSE	FALSE
566	CM11HC	2020-08-20 19:08:06.962000+00:00	76	2020-08-20 18:59:59+00:00	data/9oTOurh57CebRZWFsbc7CNMwSGC3.jsonl	0 days 00:08:07.962000	Carrying heavy bags back from supermarket	9	True	High_intensity	2020-08-20	74.7142857142857	7.5308887731984	FALSE	FALSE
567	CM11HC	2020-08-20 20:01:13.533000+00:00	73	2020-08-20 19:59:59+00:00	data/9oTOurh57CebRZWFsbc7CNMwSGC3.jsonl	0 days 00:01:14.533000	Cleaning my house	8	True	Low_intensity	2020-08-20	74.7142857142857	7.5308887731984	FALSE	FALSE
568	CM11HC	2020-08-21 11:55:16.893000+00:00	69	2020-08-21 11:49:59+00:00	data/9oTOurh57CebRZWFsbc7CNMwSGC3.jsonl	0 days 00:05:17.893000	Buying used furniture	8	False	Low_intensity	2020-08-21	74.7142857142857	7.5308887731984	FALSE	FALSE
569	CM11HC	2020-08-21 13:31:14.210000+00:00	83	2020-08-21 13:29:59+00:00	data/9oTOurh57CebRZWFsbc7CNMwSGC3.jsonl	0 days 00:01:15.210000	Went back home	8	True	Low_intensity	2020-08-21	74.7142857142857	7.5308887731984	TRUE	FALSE
570	CM11HC	2020-08-21 15:52:21.451000+00:00	67	2020-08-21 15:49:59+00:00	data/9oTOurh57CebRZWFsbc7CNMwSGC3.jsonl	0 days 00:02:22.451000	Watching tv	8	False	Low_intensity	2020-08-21	74.7142857142857	7.5308887731984	FALSE	FALSE
571	CM11HC	2020-08-21 17:15:00.977000+00:00	72	2020-08-21 17:09:59+00:00	data/9oTOurh57CebRZWFsbc7CNMwSGC3.jsonl	0 days 00:05:01.977000	Watching tv	8	False	Low_intensity	2020-08-21	74.7142857142857	7.5308887731984	FALSE	FALSE
572	CM11HC	2020-08-21 19:16:24.236000+00:00	73	2020-08-21 19:09:59+00:00	data/9oTOurh57CebRZWFsbc7CNMwSGC3.jsonl	0 days 00:06:25.236000	Walking the dog	7	False	Low_intensity	2020-08-21	74.7142857142857	7.5308887731984	FALSE	FALSE
573	CM11HC	2020-08-22 13:54:15.613000+00:00	73	2020-08-22 13:49:59+00:00	data/9oTOurh57CebRZWFsbc7CNMwSGC3.jsonl	0 days 00:04:16.613000	Bursting bubble wrap, watching the sky	7	False	Low_intensity	2020-08-22	74.7142857142857	7.5308887731984	FALSE	FALSE
574	CM11HC	2020-08-22 14:37:47.503000+00:00	71	2020-08-22 14:29:59+00:00	data/9oTOurh57CebRZWFsbc7CNMwSGC3.jsonl	0 days 00:07:48.503000	Washing dishes. A bit sad that my aunt passed away	7	False	Low_intensity	2020-08-22	74.7142857142857	7.5308887731984	FALSE	FALSE
575	CM11HC	2020-08-23 12:38:03.902000+00:00	71	2020-08-23 12:29:59+00:00	data/9oTOurh57CebRZWFsbc7CNMwSGC3.jsonl	0 days 00:08:04.902000	Working on my laptop	8	False	Low_intensity	2020-08-23	74.7142857142857	7.5308887731984	FALSE	FALSE
576	CM11HC	2020-08-25 14:34:11.139000+00:00	68	2020-08-25 14:29:59+00:00	data/9oTOurh57CebRZWFsbc7CNMwSGC3.jsonl	0 days 00:04:12.139000	Watching tv.	8	False	Low_intensity	2020-08-25	74.7142857142857	7.5308887731984	FALSE	FALSE
577	CM11HC	2020-08-25 14:51:23.997000+00:00	87	2020-08-25 14:49:59+00:00	data/9oTOurh57CebRZWFsbc7CNMwSGC3.jsonl	0 days 00:01:24.997000	Watching tv	7	False	Low_intensity	2020-08-25	74.7142857142857	7.5308887731984	TRUE	FALSE
578	CM11HC	2020-08-25 15:24:13.170000+00:00	73	2020-08-25 15:19:59+00:00	data/9oTOurh57CebRZWFsbc7CNMwSGC3.jsonl	0 days 00:04:14.170000	Watching the tv show "the good fight"	7	False	Low_intensity	2020-08-25	74.7142857142857	7.5308887731984	FALSE	FALSE
579	CM11HC	2020-08-25 16:01:11.180000+00:00	74	2020-08-25 15:59:59+00:00	data/9oTOurh57CebRZWFsbc7CNMwSGC3.jsonl	0 days 00:01:12.180000	Watching tv	7	False	Low_intensity	2020-08-25	74.7142857142857	7.5308887731984	FALSE	FALSE
580	CM11HC	2020-08-25 17:28:13.449000+00:00	70	2020-08-25 17:19:59+00:00	data/9oTOurh57CebRZWFsbc7CNMwSGC3.jsonl	0 days 00:08:14.449000	Coding in my laptop	8	False	Low_intensity	2020-08-25	74.7142857142857	7.5308887731984	FALSE	FALSE
581	CM11HC	2020-08-25 17:39:39.311000+00:00	75	2020-08-25 17:29:59+00:00	data/9oTOurh57CebRZWFsbc7CNMwSGC3.jsonl	0 days 00:09:40.311000	Coding in my computer	7	False	Low_intensity	2020-08-25	74.7142857142857	7.5308887731984	FALSE	FALSE
582	CM11HC	2020-08-25 19:06:10.294000+00:00	75	2020-08-25 18:59:59+00:00	data/9oTOurh57CebRZWFsbc7CNMwSGC3.jsonl	0 days 00:06:11.294000	Resting on my bed	8	False	Low_intensity	2020-08-25	74.7142857142857	7.5308887731984	FALSE	FALSE
583	CM11HC	2020-08-25 19:28:10.956000+00:00	75	2020-08-25 19:19:59+00:00	data/9oTOurh57CebRZWFsbc7CNMwSGC3.jsonl	0 days 00:08:11.956000	Seeing tweets on my phone	5	False	Low_intensity	2020-08-25	74.7142857142857	7.5308887731984	FALSE	FALSE
584	CM11HC	2020-08-26 16:40:24.870000+00:00	75	2020-08-26 16:39:59+00:00	data/9oTOurh57CebRZWFsbc7CNMwSGC3.jsonl	0 days 00:00:25.870000	Napping	8	False	Low_intensity	2020-08-26	74.7142857142857	7.5308887731984	FALSE	FALSE
585	CM11HC	2020-08-27 11:30:07.838000+00:00	73	2020-08-27 11:29:59+00:00	data/9oTOurh57CebRZWFsbc7CNMwSGC3.jsonl	0 days 00:00:08.838000	Having breakfast	8	False	Low_intensity	2020-08-27	74.7142857142857	7.5308887731984	FALSE	FALSE
586	CM11HC	2020-08-28 08:49:50.410000+00:00	67	2020-08-28 08:39:59+00:00	data/9oTOurh57CebRZWFsbc7CNMwSGC3.jsonl	0 days 00:09:51.410000	Sleeping	8	False	Low_intensity	2020-08-28	74.7142857142857	7.5308887731984	FALSE	FALSE
587	CM11HC	2020-08-28 13:43:23.199000+00:00	72	2020-08-28 13:39:59+00:00	data/9oTOurh57CebRZWFsbc7CNMwSGC3.jsonl	0 days 00:03:24.199000	Shopping at primark	7	False	Low_intensity	2020-08-28	74.7142857142857	7.5308887731984	FALSE	FALSE
588	CM11HC	2020-08-28 15:54:41.623000+00:00	88	2020-08-28 15:49:59+00:00	data/9oTOurh57CebRZWFsbc7CNMwSGC3.jsonl	0 days 00:04:42.623000	Shopping	7	False	Low_intensity	2020-08-28	74.7142857142857	7.5308887731984	TRUE	FALSE
589	CM11HC	2020-08-28 15:58:09.161000+00:00	88	2020-08-28 15:49:59+00:00	data/9oTOurh57CebRZWFsbc7CNMwSGC3.jsonl	0 days 00:08:10.161000	Walking back home	9	False	Low_intensity	2020-08-28	74.7142857142857	7.5308887731984	TRUE	FALSE
590	CM11HC	2020-08-28 19:07:19.953000+00:00	80	2020-08-28 18:59:59+00:00	data/9oTOurh57CebRZWFsbc7CNMwSGC3.jsonl	0 days 00:07:20.953000	Cooking and eating a sandwich, now lying on my bed	6	False	Low_intensity	2020-08-28	74.7142857142857	7.5308887731984	FALSE	FALSE
591	CM11HC	2020-08-28 19:18:03.748000+00:00	81	2020-08-28 19:09:59+00:00	data/9oTOurh57CebRZWFsbc7CNMwSGC3.jsonl	0 days 00:08:04.748000	Lying on my bed	7	False	Low_intensity	2020-08-28	74.7142857142857	7.5308887731984	FALSE	FALSE
592	CM11HC	2020-08-29 09:48:13.772000+00:00	75	2020-08-29 09:39:59+00:00	data/9oTOurh57CebRZWFsbc7CNMwSGC3.jsonl	0 days 00:08:14.772000	Having breakfast	8	False	Low_intensity	2020-08-29	74.7142857142857	7.5308887731984	FALSE	FALSE
593	CM11HC	2020-08-29 13:52:07.752000+00:00	68	2020-08-29 13:49:59+00:00	data/9oTOurh57CebRZWFsbc7CNMwSGC3.jsonl	0 days 00:02:08.752000	Studying	7	False	Low_intensity	2020-08-29	74.7142857142857	7.5308887731984	FALSE	FALSE
594	CM11HC	2020-08-29 16:44:21.796000+00:00	70	2020-08-29 16:39:59+00:00	data/9oTOurh57CebRZWFsbc7CNMwSGC3.jsonl	0 days 00:04:22.796000	Watching tv	8	False	Low_intensity	2020-08-29	74.7142857142857	7.5308887731984	FALSE	FALSE
595	CM11HC	2020-08-30 09:42:36.235000+00:00	71	2020-08-30 09:39:59+00:00	data/9oTOurh57CebRZWFsbc7CNMwSGC3.jsonl	0 days 00:02:37.235000	Just woke up	8	False	Low_intensity	2020-08-30	74.7142857142857	7.5308887731984	FALSE	FALSE
596	DA03WS	2020-10-09 08:29:57.210000+00:00	72	2020-10-09 08:19:59+00:00	data/ibLMdjUeQbT5wO4MDQ38Pbwba1A3.jsonl	0 days 00:09:58.210000	Morning routine. Waking up, replying to messages, checking work email and teams, brushing teeth, washing face, now I'm making breakfast (porridge) and having some "lean green" powder	7	False	Low_intensity	2020-10-09	71.5087719298246	4.86284310951622	FALSE	FALSE
597	DA03WS	2020-10-09 10:05:53.892000+00:00	64	2020-10-09 09:59:59+00:00	data/ibLMdjUeQbT5wO4MDQ38Pbwba1A3.jsonl	0 days 00:05:54.892000	Working on my laptop - solving coding problems. And discussing graduate recruitment. Drinking water.	4	True	Low_intensity	2020-10-09	71.5087719298246	4.86284310951622	FALSE	FALSE
598	DA03WS	2020-10-09 11:47:56.641000+00:00	74	2020-10-09 11:39:59+00:00	data/ibLMdjUeQbT5wO4MDQ38Pbwba1A3.jsonl	0 days 00:07:57.641000	Cleaning the house in preparation for a house viewing (lots of household tension because the house isn't tidy enough!). Now in a work research meeting listening to a presentation	4	True	Low_intensity	2020-10-09	71.5087719298246	4.86284310951622	FALSE	FALSE
599	DA03WS	2020-10-09 12:50:50.389000+00:00	74	2020-10-09 12:49:59+00:00	data/ibLMdjUeQbT5wO4MDQ38Pbwba1A3.jsonl	0 days 00:00:51.389000	Rushing through my lunch because I'm needed to fix a work issue.	8	True	Low_intensity	2020-10-09	71.5087719298246	4.86284310951622	FALSE	FALSE
600	DA03WS	2020-10-09 14:45:26.770000+00:00	74	2020-10-09 14:39:59+00:00	data/ibLMdjUeQbT5wO4MDQ38Pbwba1A3.jsonl	0 days 00:05:27.770000	Fixing some broken things on a website at work. Chatting with my sister. Messaging friends. Listening to Spotify ("time capsule" playlist so lots of old good songs)	10	False	Low_intensity	2020-10-09	71.5087719298246	4.86284310951622	FALSE	FALSE
601	DA03WS	2020-10-09 18:24:45.556000+00:00	75	2020-10-09 18:19:59+00:00	data/ibLMdjUeQbT5wO4MDQ38Pbwba1A3.jsonl	0 days 00:04:46.556000	Went to grab some dinner and was eating snacks.	6	False	Low_intensity	2020-10-09	71.5087719298246	4.86284310951622	FALSE	FALSE
602	DA03WS	2020-10-10 14:30:17.551000+00:00	75	2020-10-10 14:29:59+00:00	data/ibLMdjUeQbT5wO4MDQ38Pbwba1A3.jsonl	0 days 00:00:18.551000	Watching netflix	2	False	Low_intensity	2020-10-10	71.5087719298246	4.86284310951622	FALSE	FALSE
603	DA03WS	2020-10-11 08:11:41.179000+00:00	74	2020-10-11 08:09:59+00:00	data/ibLMdjUeQbT5wO4MDQ38Pbwba1A3.jsonl	0 days 00:01:42.179000	Lying in bed after waking up and texting people	8	True	Low_intensity	2020-10-11	71.5087719298246	4.86284310951622	FALSE	FALSE
604	DA03WS	2020-10-11 16:25:07.878000+00:00	74	2020-10-11 16:19:59+00:00	data/ibLMdjUeQbT5wO4MDQ38Pbwba1A3.jsonl	0 days 00:05:08.878000	Gym! Weight training so maybe spontaneously up	7	True	High_intensity	2020-10-11	71.5087719298246	4.86284310951622	FALSE	FALSE
605	DA03WS	2020-10-11 17:11:21.163000+00:00	75	2020-10-11 17:09:59+00:00	data/ibLMdjUeQbT5wO4MDQ38Pbwba1A3.jsonl	0 days 00:01:22.163000	Showering (didn't have the watch on), and walking to grab a snack, now getting in my car to grab my sister from football.	4	False	Low_intensity	2020-10-11	71.5087719298246	4.86284310951622	FALSE	FALSE
606	DA03WS	2020-10-12 15:30:57.432000+00:00	66	2020-10-12 15:29:59+00:00	data/ibLMdjUeQbT5wO4MDQ38Pbwba1A3.jsonl	0 days 00:00:58.432000	Working, putting together a snack, messaging friends.	6	True	Low_intensity	2020-10-12	71.5087719298246	4.86284310951622	FALSE	FALSE
607	DA03WS	2020-10-12 18:14:10.282000+00:00	64	2020-10-12 18:09:59+00:00	data/ibLMdjUeQbT5wO4MDQ38Pbwba1A3.jsonl	0 days 00:04:11.282000	Cooked a stir fry, eating dinner and watching a crime show on netflix	10	False	Low_intensity	2020-10-12	71.5087719298246	4.86284310951622	FALSE	FALSE
608	DA03WS	2020-10-12 19:42:20.540000+00:00	76	2020-10-12 19:39:59+00:00	data/ibLMdjUeQbT5wO4MDQ38Pbwba1A3.jsonl	0 days 00:02:21.540000	Packing my gym bag for the morning, eating a dessert, watching a drama with family, about to go to bed!	7	True	High_intensity	2020-10-12	71.5087719298246	4.86284310951622	FALSE	FALSE
609	DA03WS	2020-10-13 12:19:20.538000+00:00	70	2020-10-13 12:09:59+00:00	data/ibLMdjUeQbT5wO4MDQ38Pbwba1A3.jsonl	0 days 00:09:21.538000	Working, in a meeting call and doing some coding at the same time.	2	False	Low_intensity	2020-10-13	71.5087719298246	4.86284310951622	FALSE	FALSE
610	DA03WS	2020-10-13 15:50:45.046000+00:00	80	2020-10-13 15:49:59+00:00	data/ibLMdjUeQbT5wO4MDQ38Pbwba1A3.jsonl	0 days 00:00:46.046000	Being frustrated explaining some work to a colleague!	9	True	Low_intensity	2020-10-13	71.5087719298246	4.86284310951622	TRUE	FALSE
611	DA03WS	2020-10-14 08:06:10.597000+00:00	73	2020-10-14 07:59:59+00:00	data/ibLMdjUeQbT5wO4MDQ38Pbwba1A3.jsonl	0 days 00:06:11.597000	Showering and then rushing from the gym to a meeting at work I was slightly late for!	8	True	High_intensity	2020-10-14	71.5087719298246	4.86284310951622	FALSE	FALSE
612	DA03WS	2020-10-14 12:19:49.684000+00:00	80	2020-10-14 12:09:59+00:00	data/ibLMdjUeQbT5wO4MDQ38Pbwba1A3.jsonl	0 days 00:09:50.684000	Watching a livestream at a recruitment event. Getting bored!	10	False	Low_intensity	2020-10-14	71.5087719298246	4.86284310951622	TRUE	FALSE
613	DA03WS	2020-10-15 13:37:10.805000+00:00	65	2020-10-15 13:29:59+00:00	data/ibLMdjUeQbT5wO4MDQ38Pbwba1A3.jsonl	0 days 00:07:11.805000	Eating lunch and answering questions at work	7	True	Low_intensity	2020-10-15	71.5087719298246	4.86284310951622	FALSE	FALSE
614	DA03WS	2020-10-15 16:40:35.073000+00:00	74	2020-10-15 16:39:59+00:00	data/ibLMdjUeQbT5wO4MDQ38Pbwba1A3.jsonl	0 days 00:00:36.073000	Eating some cake, chatting with my grandparents and working on my laptop	9	False	High_intensity	2020-10-15	71.5087719298246	4.86284310951622	FALSE	FALSE
615	DA03WS	2020-10-16 12:32:59.857000+00:00	68	2020-10-16 12:29:59+00:00	data/ibLMdjUeQbT5wO4MDQ38Pbwba1A3.jsonl	0 days 00:03:00.857000	Finishing lunch while watching a research meeting at work. Then watching funny Instagram videos!	9	False	Low_intensity	2020-10-16	71.5087719298246	4.86284310951622	FALSE	FALSE
616	DA03WS	2020-10-16 19:09:14.358000+00:00	74	2020-10-16 18:59:59+00:00	data/ibLMdjUeQbT5wO4MDQ38Pbwba1A3.jsonl	0 days 00:09:15.358000	At the gym with a friend, so 50% weights, 50% talking. Hence the probably sporadic heart rate!	10	True	High_intensity	2020-10-16	71.5087719298246	4.86284310951622	FALSE	FALSE
617	DA03WS	2020-10-17 19:42:27.273000+00:00	65	2020-10-17 19:39:59+00:00	data/ibLMdjUeQbT5wO4MDQ38Pbwba1A3.jsonl	0 days 00:02:28.273000	Chatting with friends and drinking alcohol. Also eating snacky stuff.	9	False	Low_intensity	2020-10-17	71.5087719298246	4.86284310951622	FALSE	FALSE
618	DA03WS	2020-10-18 15:51:37.832000+00:00	67	2020-10-18 15:49:59+00:00	data/ibLMdjUeQbT5wO4MDQ38Pbwba1A3.jsonl	0 days 00:01:38.832000	At the gym lifting weights after eating too much, feeling slightly ill...	10	True	High_intensity	2020-10-18	71.5087719298246	4.86284310951622	FALSE	FALSE
619	DA03WS	2020-10-19 16:08:46.960000+00:00	74	2020-10-19 15:59:59+00:00	data/ibLMdjUeQbT5wO4MDQ38Pbwba1A3.jsonl	0 days 00:08:47.960000	Running up the stairs to answer a work call (maybe that caused the spike)	6	True	High_intensity	2020-10-19	71.5087719298246	4.86284310951622	FALSE	FALSE
620	DA03WS	2020-10-22 11:18:30.337000+00:00	65	2020-10-22 11:09:59+00:00	data/ibLMdjUeQbT5wO4MDQ38Pbwba1A3.jsonl	0 days 00:08:31.337000	Checking and sending emails. Some client work and some internal meetings.	7	False	Low_intensity	2020-10-22	71.5087719298246	4.86284310951622	FALSE	FALSE
621	DA03WS	2020-10-22 16:40:25.220000+00:00	70	2020-10-22 16:39:59+00:00	data/ibLMdjUeQbT5wO4MDQ38Pbwba1A3.jsonl	0 days 00:00:26.220000	Just finishing off work, mainly listening to other people teach/explain things to me.	5	False	Low_intensity	2020-10-22	71.5087719298246	4.86284310951622	FALSE	FALSE
622	DA03WS	2020-10-22 17:23:13.209000+00:00	70	2020-10-22 17:19:59+00:00	data/ibLMdjUeQbT5wO4MDQ38Pbwba1A3.jsonl	0 days 00:03:14.209000	Driving my car to drop some stuff at a friend's, and then driving to the gym	5	True	High_intensity	2020-10-22	71.5087719298246	4.86284310951622	FALSE	FALSE
623	DA03WS	2020-10-23 09:38:26.828000+00:00	65	2020-10-23 09:29:59+00:00	data/ibLMdjUeQbT5wO4MDQ38Pbwba1A3.jsonl	0 days 00:08:27.828000	Starting work, some clients been having issues so resolving them and chatting on calls.	9	False	Low_intensity	2020-10-23	71.5087719298246	4.86284310951622	FALSE	FALSE
624	DA03WS	2020-10-23 15:59:40.591000+00:00	70	2020-10-23 15:49:59+00:00	data/ibLMdjUeQbT5wO4MDQ38Pbwba1A3.jsonl	0 days 00:09:41.591000	To be honest, engaging in sexual activities with someone I'm seeing!	9	True	Low_intensity	2020-10-23	71.5087719298246	4.86284310951622	FALSE	FALSE
625	DA03WS	2020-10-23 16:38:26.826000+00:00	75	2020-10-23 16:29:59+00:00	data/ibLMdjUeQbT5wO4MDQ38Pbwba1A3.jsonl	0 days 00:08:27.826000	Ran downstairs to help someone with leaking groceries and putting some things in the loft	10	True	High_intensity	2020-10-23	71.5087719298246	4.86284310951622	FALSE	FALSE
626	DA03WS	2020-10-23 18:11:55.240000+00:00	75	2020-10-23 18:09:59+00:00	data/ibLMdjUeQbT5wO4MDQ38Pbwba1A3.jsonl	0 days 00:01:56.240000	Eating dinner and watching TV	9	False	Low_intensity	2020-10-23	71.5087719298246	4.86284310951622	FALSE	FALSE
627	DA03WS	2020-10-23 19:17:26.149000+00:00	76	2020-10-23 19:09:59+00:00	data/ibLMdjUeQbT5wO4MDQ38Pbwba1A3.jsonl	0 days 00:07:27.149000	Watching the new borat movie, eating ice cream and	9	False	Low_intensity	2020-10-23	71.5087719298246	4.86284310951622	FALSE	FALSE
628	DA03WS	2020-10-24 14:18:09.491000+00:00	67	2020-10-24 14:09:59+00:00	data/ibLMdjUeQbT5wO4MDQ38Pbwba1A3.jsonl	0 days 00:08:10.491000	Tutoring and getting quite frustrated teaching!	8	True	Low_intensity	2020-10-24	71.5087719298246	4.86284310951622	FALSE	FALSE
629	DA03WS	2020-10-24 14:42:02.654000+00:00	74	2020-10-24 14:39:59+00:00	data/ibLMdjUeQbT5wO4MDQ38Pbwba1A3.jsonl	0 days 00:02:03.654000	Finished tutoring (frustrating session), had a coffee, drove to the gym with a bit of traffic, now starting to exercise	7	True	High_intensity	2020-10-24	71.5087719298246	4.86284310951622	FALSE	FALSE
630	DA03WS	2020-10-24 15:22:59.903000+00:00	63	2020-10-24 15:19:59+00:00	data/ibLMdjUeQbT5wO4MDQ38Pbwba1A3.jsonl	0 days 00:03:00.903000	Exercising at the gym, heavier bench press than usual	10	True	High_intensity	2020-10-24	71.5087719298246	4.86284310951622	FALSE	FALSE
631	DA03WS	2020-10-25 14:38:14.725000+00:00	77	2020-10-25 14:29:59+00:00	data/ibLMdjUeQbT5wO4MDQ38Pbwba1A3.jsonl	0 days 00:08:15.725000	Playing with my little neice	8	True	Low_intensity	2020-10-25	71.5087719298246	4.86284310951622	TRUE	FALSE
632	DA03WS	2020-10-25 18:25:35.859000+00:00	76	2020-10-25 18:19:59+00:00	data/ibLMdjUeQbT5wO4MDQ38Pbwba1A3.jsonl	0 days 00:05:36.859000	Got back from the gym, put things away, cooked some gyoza and made a dipping sauce and ate	5	False	High_intensity	2020-10-25	71.5087719298246	4.86284310951622	FALSE	FALSE
633	DA03WS	2020-10-26 11:04:10.857000+00:00	70	2020-10-26 10:59:59+00:00	data/ibLMdjUeQbT5wO4MDQ38Pbwba1A3.jsonl	0 days 00:04:11.857000	Working, but been up since 5am working so getting tired...	7	False	Low_intensity	2020-10-26	71.5087719298246	4.86284310951622	FALSE	FALSE
634	DA03WS	2020-10-26 15:47:40.429000+00:00	74	2020-10-26 15:39:59+00:00	data/ibLMdjUeQbT5wO4MDQ38Pbwba1A3.jsonl	0 days 00:07:41.429000	Got ready for and drove to the gym	5	False	High_intensity	2020-10-26	71.5087719298246	4.86284310951622	FALSE	FALSE
635	DA03WS	2020-10-26 16:18:11.598000+00:00	73	2020-10-26 16:09:59+00:00	data/ibLMdjUeQbT5wO4MDQ38Pbwba1A3.jsonl	0 days 00:08:12.598000	Squats and solving work issues via text	10	True	High_intensity	2020-10-26	71.5087719298246	4.86284310951622	FALSE	FALSE
636	DA03WS	2020-10-27 15:49:53.995000+00:00	69	2020-10-27 15:39:59+00:00	data/ibLMdjUeQbT5wO4MDQ38Pbwba1A3.jsonl	0 days 00:09:54.995000	Working on a website, nothing exciting quite boring	9	False	Low_intensity	2020-10-27	71.5087719298246	4.86284310951622	FALSE	FALSE
637	DA03WS	2020-10-27 20:34:29.727000+00:00	74	2020-10-27 20:29:59+00:00	data/ibLMdjUeQbT5wO4MDQ38Pbwba1A3.jsonl	0 days 00:04:30.727000	Literally nothing, sitting on my phone messaging friends	8	False	Low_intensity	2020-10-27	71.5087719298246	4.86284310951622	FALSE	FALSE
638	DA03WS	2020-10-27 20:57:39.129000+00:00	60	2020-10-27 20:49:59+00:00	data/ibLMdjUeQbT5wO4MDQ38Pbwba1A3.jsonl	0 days 00:07:40.129000	Lying in bed about to sleep early!	9	False	Low_intensity	2020-10-27	71.5087719298246	4.86284310951622	FALSE	FALSE
639	DA03WS	2020-10-28 10:39:54.694000+00:00	64	2020-10-28 10:29:59+00:00	data/ibLMdjUeQbT5wO4MDQ38Pbwba1A3.jsonl	0 days 00:09:55.694000	Working on design ideas for a website (the thing I'm worst at and always gets redone by someone else!). Resolving leftover work issues that got me up at 5am 🙃	8	False	Low_intensity	2020-10-28	71.5087719298246	4.86284310951622	FALSE	FALSE
640	DA03WS	2020-10-28 11:20:21.885000+00:00	72	2020-10-28 11:19:59+00:00	data/ibLMdjUeQbT5wO4MDQ38Pbwba1A3.jsonl	0 days 00:00:22.885000	Same as few previous answer, minus any issues. Just relaxed work	9	False	Low_intensity	2020-10-28	71.5087719298246	4.86284310951622	FALSE	FALSE
641	DA03WS	2020-10-28 16:54:01.418000+00:00	85	2020-10-28 16:49:59+00:00	data/ibLMdjUeQbT5wO4MDQ38Pbwba1A3.jsonl	0 days 00:04:02.418000	Gym!	10	True	High_intensity	2020-10-28	71.5087719298246	4.86284310951622	TRUE	FALSE
642	DA03WS	2020-10-29 16:54:35.391000+00:00	77	2020-10-29 16:49:59+00:00	data/ibLMdjUeQbT5wO4MDQ38Pbwba1A3.jsonl	0 days 00:04:36.391000	Rapidly tidying the house before a viewing. While keeping an eye on work	8	True	Low_intensity	2020-10-29	71.5087719298246	4.86284310951622	TRUE	FALSE
643	DA03WS	2020-10-29 17:03:20.295000+00:00	69	2020-10-29 16:59:59+00:00	data/ibLMdjUeQbT5wO4MDQ38Pbwba1A3.jsonl	0 days 00:03:21.295000	Same answer as 2 minutes ago! (I realise I answered that one late sorry)	7	True	Low_intensity	2020-10-29	71.5087719298246	4.86284310951622	FALSE	FALSE
644	DA03WS	2020-10-29 17:29:17.570000+00:00	67	2020-10-29 17:19:59+00:00	data/ibLMdjUeQbT5wO4MDQ38Pbwba1A3.jsonl	0 days 00:09:18.570000	Sitting down waiting for people to arrive and now sitting in the car	9	False	Low_intensity	2020-10-29	71.5087719298246	4.86284310951622	FALSE	FALSE
645	DA03WS	2020-10-29 19:14:52.323000+00:00	69	2020-10-29 19:09:59+00:00	data/ibLMdjUeQbT5wO4MDQ38Pbwba1A3.jsonl	0 days 00:04:53.323000	Core workout at the gym, which i find really hard	10	True	High_intensity	2020-10-29	71.5087719298246	4.86284310951622	FALSE	FALSE
646	DA03WS	2020-10-30 12:38:44.546000+00:00	69	2020-10-30 12:29:59+00:00	data/ibLMdjUeQbT5wO4MDQ38Pbwba1A3.jsonl	0 days 00:08:45.546000	Rushing to get a snack before a lunchtime meeting	3	True	Low_intensity	2020-10-30	71.5087719298246	4.86284310951622	FALSE	FALSE
647	DA03WS	2020-10-30 18:51:44.562000+00:00	75	2020-10-30 18:49:59+00:00	data/ibLMdjUeQbT5wO4MDQ38Pbwba1A3.jsonl	0 days 00:01:45.562000	Eating dinner and watching the simpsons	9	False	Low_intensity	2020-10-30	71.5087719298246	4.86284310951622	FALSE	FALSE
648	DA03WS	2020-10-30 19:05:54.806000+00:00	75	2020-10-30 18:59:59+00:00	data/ibLMdjUeQbT5wO4MDQ38Pbwba1A3.jsonl	0 days 00:05:55.806000	Researching cocktail recipes and same as previous answer	9	False	Low_intensity	2020-10-30	71.5087719298246	4.86284310951622	FALSE	FALSE
649	DA03WS	2020-11-01 12:07:38.882000+00:00	70	2020-11-01 11:59:59+00:00	data/ibLMdjUeQbT5wO4MDQ38Pbwba1A3.jsonl	0 days 00:07:39.882000	Being hungover and marking homework for a tutoring student	8	True	Low_intensity	2020-11-01	71.5087719298246	4.86284310951622	FALSE	FALSE
650	DA03WS	2020-11-01 19:04:54.154000+00:00	75	2020-11-01 18:59:59+00:00	data/ibLMdjUeQbT5wO4MDQ38Pbwba1A3.jsonl	0 days 00:04:55.154000	Preparing my dinner and chatting with my family	9	False	Low_intensity	2020-11-01	71.5087719298246	4.86284310951622	FALSE	FALSE
651	DA03WS	2020-11-03 17:05:54.487000+00:00	67	2020-11-03 16:59:59+00:00	data/ibLMdjUeQbT5wO4MDQ38Pbwba1A3.jsonl	0 days 00:05:55.487000	Just been working but I can feel that my heart has been fast. Not sure why	9	True	Low_intensity	2020-11-03	71.5087719298246	4.86284310951622	FALSE	FALSE
652	DA03WS	2020-11-03 19:22:13.942000+00:00	72	2020-11-03 19:19:59+00:00	data/ibLMdjUeQbT5wO4MDQ38Pbwba1A3.jsonl	0 days 00:02:14.942000	Gym for the last couple of times before lockdown!	8	True	High_intensity	2020-11-03	71.5087719298246	4.86284310951622	FALSE	FALSE
653	DAC03FR	2020-07-17 15:08:17.541000+00:00	69	2020-07-17 14:59:59+00:00	data/apqVwoc0MRPIYXdTJsdmX1LfrhD3.jsonl	0 days 00:08:18.541000	Sitting at my desk doing some written work on the computer, then tidying my workstation	7	False	Low_intensity	2020-07-17	72	5.64741828921263	FALSE	FALSE
654	DAC03FR	2020-07-17 16:59:21.622000+00:00	69	2020-07-17 16:49:59+00:00	data/apqVwoc0MRPIYXdTJsdmX1LfrhD3.jsonl	0 days 00:09:22.622000	Walking	8	False	Low_intensity	2020-07-17	72	5.64741828921263	FALSE	FALSE
655	DAC03FR	2020-07-18 08:08:07.976000+00:00	72	2020-07-18 07:59:59+00:00	data/apqVwoc0MRPIYXdTJsdmX1LfrhD3.jsonl	0 days 00:08:08.976000	Eating breakfast, caring for small children, clearing up	8	False	Low_intensity	2020-07-18	72	5.64741828921263	FALSE	FALSE
656	DAC03FR	2020-07-18 09:25:58.818000+00:00	72	2020-07-18 09:19:59+00:00	data/apqVwoc0MRPIYXdTJsdmX1LfrhD3.jsonl	0 days 00:05:59.818000	Laundry	5	True	Low_intensity	2020-07-18	72	5.64741828921263	FALSE	FALSE
657	DAC03FR	2020-07-18 11:02:55.161000+00:00	69	2020-07-18 10:59:59+00:00	data/apqVwoc0MRPIYXdTJsdmX1LfrhD3.jsonl	0 days 00:02:56.161000	Shopping, unpacking and talking to my children	7	False	Low_intensity	2020-07-18	72	5.64741828921263	FALSE	FALSE
658	DAC03FR	2020-07-18 15:45:28.703000+00:00	73	2020-07-18 15:39:59+00:00	data/apqVwoc0MRPIYXdTJsdmX1LfrhD3.jsonl	0 days 00:05:29.703000	Carrying boxes and walking	7	True	High_intensity	2020-07-18	72	5.64741828921263	FALSE	FALSE
659	DAC03FR	2020-07-18 18:05:16.928000+00:00	73	2020-07-18 17:59:59+00:00	data/apqVwoc0MRPIYXdTJsdmX1LfrhD3.jsonl	0 days 00:05:17.928000	Eating tea	7	False	Low_intensity	2020-07-18	72	5.64741828921263	FALSE	FALSE
660	DAC03FR	2020-07-18 19:55:56.948000+00:00	69	2020-07-18 19:49:59+00:00	data/apqVwoc0MRPIYXdTJsdmX1LfrhD3.jsonl	0 days 00:05:57.948000	Putting children to bed	8	False	Low_intensity	2020-07-18	72	5.64741828921263	FALSE	FALSE
661	DAC03FR	2020-07-19 10:00:13.601000+00:00	67	2020-07-19 09:59:59+00:00	data/apqVwoc0MRPIYXdTJsdmX1LfrhD3.jsonl	0 days 00:00:14.601000	Swinging two children on swings	8	True	Low_intensity	2020-07-19	72	5.64741828921263	FALSE	FALSE
662	DAC03FR	2020-07-19 19:28:44.809000+00:00	64	2020-07-19 19:19:59+00:00	data/apqVwoc0MRPIYXdTJsdmX1LfrhD3.jsonl	0 days 00:08:45.809000	Putting children to bed	7	False	Low_intensity	2020-07-19	72	5.64741828921263	FALSE	FALSE
663	DAC03FR	2020-07-20 11:29:29.027000+00:00	69	2020-07-20 11:19:59+00:00	data/apqVwoc0MRPIYXdTJsdmX1LfrhD3.jsonl	0 days 00:09:30.027000	Working at my desk, carrying boxes upstairs	7	True	High_intensity	2020-07-20	72	5.64741828921263	FALSE	FALSE
664	DAC03FR	2020-07-20 14:35:23.260000+00:00	87	2020-07-20 14:29:59+00:00	data/apqVwoc0MRPIYXdTJsdmX1LfrhD3.jsonl	0 days 00:05:24.260000	Going up and down stairs, working at my desk	7	False	High_intensity	2020-07-20	72	5.64741828921263	TRUE	FALSE
665	DAC03FR	2020-07-21 11:29:51.411000+00:00	68	2020-07-21 11:19:59+00:00	data/apqVwoc0MRPIYXdTJsdmX1LfrhD3.jsonl	0 days 00:09:52.411000	Sitting in a car, walking slowly	8	False	Low_intensity	2020-07-21	72	5.64741828921263	FALSE	FALSE
666	DAC03FR	2020-07-21 19:47:46.464000+00:00	68	2020-07-21 19:39:59+00:00	data/apqVwoc0MRPIYXdTJsdmX1LfrhD3.jsonl	0 days 00:07:47.464000	Putting children to bed, making dinner	6	False	Low_intensity	2020-07-21	72	5.64741828921263	FALSE	FALSE
667	DAC03FR	2020-07-22 12:16:43.149000+00:00	72	2020-07-22 12:09:59+00:00	data/apqVwoc0MRPIYXdTJsdmX1LfrhD3.jsonl	0 days 00:06:44.149000	Eating lunch, running up stairs	7	True	High_intensity	2020-07-22	72	5.64741828921263	FALSE	FALSE
668	DAC03FR	2020-07-22 13:21:06.245000+00:00	68	2020-07-22 13:19:59+00:00	data/apqVwoc0MRPIYXdTJsdmX1LfrhD3.jsonl	0 days 00:01:07.245000	Working, seated at my desk	6	False	Low_intensity	2020-07-22	72	5.64741828921263	FALSE	FALSE
669	DAC03FR	2020-07-22 15:24:22.923000+00:00	74	2020-07-22 15:19:59+00:00	data/apqVwoc0MRPIYXdTJsdmX1LfrhD3.jsonl	0 days 00:04:23.923000	Working, seated at a desk, then walking	7	False	Low_intensity	2020-07-22	72	5.64741828921263	FALSE	FALSE
670	DAC03FR	2020-07-22 17:02:10.381000+00:00	75	2020-07-22 16:59:59+00:00	data/apqVwoc0MRPIYXdTJsdmX1LfrhD3.jsonl	0 days 00:02:11.381000	Eating dinner	6	False	Low_intensity	2020-07-22	72	5.64741828921263	FALSE	FALSE
671	DAC03FR	2020-07-22 19:21:53.770000+00:00	69	2020-07-22 19:19:59+00:00	data/apqVwoc0MRPIYXdTJsdmX1LfrhD3.jsonl	0 days 00:01:54.770000	Reading to the children	7	False	Low_intensity	2020-07-22	72	5.64741828921263	FALSE	FALSE
672	DAC03FR	2020-07-22 20:05:54.624000+00:00	65	2020-07-22 19:59:59+00:00	data/apqVwoc0MRPIYXdTJsdmX1LfrhD3.jsonl	0 days 00:05:55.624000	Reading in bed	7	False	Low_intensity	2020-07-22	72	5.64741828921263	FALSE	FALSE
673	DAC03FR	2020-07-23 08:12:20.718000+00:00	69	2020-07-23 08:09:59+00:00	data/apqVwoc0MRPIYXdTJsdmX1LfrhD3.jsonl	0 days 00:02:21.718000	Working seated at a desk, running up and down stairs	7	False	High_intensity	2020-07-23	72	5.64741828921263	FALSE	FALSE
674	DAC03FR	2020-07-24 09:07:16.742000+00:00	71	2020-07-24 08:59:59+00:00	data/apqVwoc0MRPIYXdTJsdmX1LfrhD3.jsonl	0 days 00:07:17.742000	Walking, shopping	7	False	Low_intensity	2020-07-24	72	5.64741828921263	FALSE	FALSE
675	DAC03FR	2020-07-24 13:33:35.059000+00:00	66	2020-07-24 13:29:59+00:00	data/apqVwoc0MRPIYXdTJsdmX1LfrhD3.jsonl	0 days 00:03:36.059000	Working, seated at my desk	6	False	Low_intensity	2020-07-24	72	5.64741828921263	FALSE	FALSE
676	DAC03FR	2020-07-24 16:45:32.752000+00:00	69	2020-07-24 16:39:59+00:00	data/apqVwoc0MRPIYXdTJsdmX1LfrhD3.jsonl	0 days 00:05:33.752000	Walking, watering plants and sitting down	7	False	Low_intensity	2020-07-24	72	5.64741828921263	FALSE	FALSE
677	DAC03FR	2020-07-25 08:26:18.203000+00:00	69	2020-07-25 08:19:59+00:00	data/apqVwoc0MRPIYXdTJsdmX1LfrhD3.jsonl	0 days 00:06:19.203000	Eating breakfast, hanging out laundry	7	False	Low_intensity	2020-07-25	72	5.64741828921263	FALSE	FALSE
678	DAC03FR	2020-07-25 09:09:42.989000+00:00	72	2020-07-25 08:59:59+00:00	data/apqVwoc0MRPIYXdTJsdmX1LfrhD3.jsonl	0 days 00:09:43.989000	Showering and dressing	7	False	Low_intensity	2020-07-25	72	5.64741828921263	FALSE	FALSE
679	DAC03FR	2020-07-25 09:44:30.763000+00:00	74	2020-07-25 09:39:59+00:00	data/apqVwoc0MRPIYXdTJsdmX1LfrhD3.jsonl	0 days 00:04:31.763000	Playing with the children	7	False	Low_intensity	2020-07-25	72	5.64741828921263	FALSE	FALSE
680	DAC03FR	2020-07-25 11:32:41.446000+00:00	69	2020-07-25 11:29:59+00:00	data/apqVwoc0MRPIYXdTJsdmX1LfrhD3.jsonl	0 days 00:02:42.446000	Walking in the park	7	False	Low_intensity	2020-07-25	72	5.64741828921263	FALSE	FALSE
681	DAC03FR	2020-07-25 14:06:26.547000+00:00	63	2020-07-25 13:59:59+00:00	data/apqVwoc0MRPIYXdTJsdmX1LfrhD3.jsonl	0 days 00:06:27.547000	Sitting on the floor	7	False	Low_intensity	2020-07-25	72	5.64741828921263	FALSE	FALSE
682	DAC03FR	2020-07-26 08:35:28.429000+00:00	74	2020-07-26 08:29:59+00:00	data/apqVwoc0MRPIYXdTJsdmX1LfrhD3.jsonl	0 days 00:05:29.429000	Playing with the children	7	False	Low_intensity	2020-07-26	72	5.64741828921263	FALSE	FALSE
683	DAC03FR	2020-07-26 10:49:33.308000+00:00	75	2020-07-26 10:39:59+00:00	data/apqVwoc0MRPIYXdTJsdmX1LfrhD3.jsonl	0 days 00:09:34.308000	Housework	6	False	High_intensity	2020-07-26	72	5.64741828921263	FALSE	FALSE
684	DAC03FR	2020-07-26 15:05:25.888000+00:00	71	2020-07-26 14:59:59+00:00	data/apqVwoc0MRPIYXdTJsdmX1LfrhD3.jsonl	0 days 00:05:26.888000	Building lego	8	False	Low_intensity	2020-07-26	72	5.64741828921263	FALSE	FALSE
685	DAC03FR	2020-07-27 12:30:28.822000+00:00	72	2020-07-27 12:29:59+00:00	data/apqVwoc0MRPIYXdTJsdmX1LfrhD3.jsonl	0 days 00:00:29.822000	Sitting at my desk, working	7	False	Low_intensity	2020-07-27	72	5.64741828921263	FALSE	FALSE
686	DAC03FR	2020-07-27 18:33:27.385000+00:00	66	2020-07-27 18:29:59+00:00	data/apqVwoc0MRPIYXdTJsdmX1LfrhD3.jsonl	0 days 00:03:28.385000	Housework	7	True	High_intensity	2020-07-27	72	5.64741828921263	FALSE	FALSE
687	DAC03FR	2020-07-28 08:50:09.123000+00:00	69	2020-07-28 08:49:59+00:00	data/apqVwoc0MRPIYXdTJsdmX1LfrhD3.jsonl	0 days 00:00:10.123000	Working, seated at my desk	7	False	Low_intensity	2020-07-28	72	5.64741828921263	FALSE	FALSE
688	DAC03FR	2020-07-28 18:58:06.341000+00:00	74	2020-07-28 18:49:59+00:00	data/apqVwoc0MRPIYXdTJsdmX1LfrhD3.jsonl	0 days 00:08:07.341000	Reading bedtime stories to the children	8	False	Low_intensity	2020-07-28	72	5.64741828921263	FALSE	FALSE
689	DAC03FR	2020-07-29 08:04:01.496000+00:00	75	2020-07-29 07:59:59+00:00	data/apqVwoc0MRPIYXdTJsdmX1LfrhD3.jsonl	0 days 00:04:02.496000	Cycling	8	True	High_intensity	2020-07-29	72	5.64741828921263	FALSE	FALSE
690	DAC03FR	2020-07-29 11:57:32.340000+00:00	72	2020-07-29 11:49:59+00:00	data/apqVwoc0MRPIYXdTJsdmX1LfrhD3.jsonl	0 days 00:07:33.340000	Sitting at my desk, working	7	False	Low_intensity	2020-07-29	72	5.64741828921263	FALSE	FALSE
691	DAC03FR	2020-07-29 19:54:53.784000+00:00	71	2020-07-29 19:49:59+00:00	data/apqVwoc0MRPIYXdTJsdmX1LfrhD3.jsonl	0 days 00:04:54.784000	Watching tv	7	False	Low_intensity	2020-07-29	72	5.64741828921263	FALSE	FALSE
692	DAC03FR	2020-07-30 08:23:29.993000+00:00	69	2020-07-30 08:19:59+00:00	data/apqVwoc0MRPIYXdTJsdmX1LfrhD3.jsonl	0 days 00:03:30.993000	Working, seated at my desk	8	False	Low_intensity	2020-07-30	72	5.64741828921263	FALSE	FALSE
693	DAC03FR	2020-07-30 13:16:00.005000+00:00	89	2020-07-30 13:09:59+00:00	data/apqVwoc0MRPIYXdTJsdmX1LfrhD3.jsonl	0 days 00:06:01.005000	Cleaning the bathroom	7	True	Low_intensity	2020-07-30	72	5.64741828921263	TRUE	FALSE
694	DAC03FR	2020-07-30 13:49:03.090000+00:00	76	2020-07-30 13:39:59+00:00	data/apqVwoc0MRPIYXdTJsdmX1LfrhD3.jsonl	0 days 00:09:04.090000	Running up and down stairs	8	False	High_intensity	2020-07-30	72	5.64741828921263	FALSE	FALSE
695	DAC03FR	2020-07-30 16:39:37.074000+00:00	77	2020-07-30 16:29:59+00:00	data/apqVwoc0MRPIYXdTJsdmX1LfrhD3.jsonl	0 days 00:09:38.074000	Looking after the children	7	True	Low_intensity	2020-07-30	72	5.64741828921263	FALSE	FALSE
696	DAC03FR	2020-07-30 19:09:05.128000+00:00	64	2020-07-30 18:59:59+00:00	data/apqVwoc0MRPIYXdTJsdmX1LfrhD3.jsonl	0 days 00:09:06.128000	Reading stories to children	7	False	Low_intensity	2020-07-30	72	5.64741828921263	FALSE	FALSE
697	DAC03FR	2020-07-31 09:37:00.316000+00:00	77	2020-07-31 09:29:59+00:00	data/apqVwoc0MRPIYXdTJsdmX1LfrhD3.jsonl	0 days 00:07:01.316000	Walking	7	False	Low_intensity	2020-07-31	72	5.64741828921263	FALSE	FALSE
698	DAC03FR	2020-07-31 14:34:55.271000+00:00	75	2020-07-31 14:29:59+00:00	data/apqVwoc0MRPIYXdTJsdmX1LfrhD3.jsonl	0 days 00:04:56.271000	Working, seated at my desk	8	False	Low_intensity	2020-07-31	72	5.64741828921263	FALSE	FALSE
699	DAC03FR	2020-07-31 17:53:25.967000+00:00	77	2020-07-31 17:49:59+00:00	data/apqVwoc0MRPIYXdTJsdmX1LfrhD3.jsonl	0 days 00:03:26.967000	Housework	7	False	High_intensity	2020-07-31	72	5.64741828921263	FALSE	FALSE
700	DAC03FR	2020-08-01 08:17:56.958000+00:00	70	2020-08-01 08:09:59+00:00	data/apqVwoc0MRPIYXdTJsdmX1LfrhD3.jsonl	0 days 00:07:57.958000	Looking after the children	8	False	Low_intensity	2020-08-01	72	5.64741828921263	FALSE	FALSE
701	DAC03FR	2020-08-01 12:07:37.820000+00:00	73	2020-08-01 11:59:59+00:00	data/apqVwoc0MRPIYXdTJsdmX1LfrhD3.jsonl	0 days 00:07:38.820000	Eating lunch	7	False	Low_intensity	2020-08-01	72	5.64741828921263	FALSE	FALSE
702	DAC03FR	2020-08-01 19:58:48.505000+00:00	97	2020-08-01 19:49:59+00:00	data/apqVwoc0MRPIYXdTJsdmX1LfrhD3.jsonl	0 days 00:08:49.505000	Walking	8	False	Low_intensity	2020-08-01	72	5.64741828921263	TRUE	FALSE
703	DAC03FR	2020-08-02 10:22:04.204000+00:00	76	2020-08-02 10:19:59+00:00	data/apqVwoc0MRPIYXdTJsdmX1LfrhD3.jsonl	0 days 00:02:05.204000	Arguing	6	True	High_intensity	2020-08-02	72	5.64741828921263	FALSE	FALSE
704	DAC03FR	2020-08-03 11:47:16.454000+00:00	67	2020-08-03 11:39:59+00:00	data/apqVwoc0MRPIYXdTJsdmX1LfrhD3.jsonl	0 days 00:07:17.454000	Eating lunch in a café	7	False	Low_intensity	2020-08-03	72	5.64741828921263	FALSE	FALSE
705	DAC03FR	2020-08-03 17:42:41.872000+00:00	67	2020-08-03 17:39:59+00:00	data/apqVwoc0MRPIYXdTJsdmX1LfrhD3.jsonl	0 days 00:02:42.872000	Eating dinner, clearing up	7	False	Low_intensity	2020-08-03	72	5.64741828921263	FALSE	FALSE
706	DAC03FR	2020-08-04 08:53:12.698000+00:00	72	2020-08-04 08:49:59+00:00	data/apqVwoc0MRPIYXdTJsdmX1LfrhD3.jsonl	0 days 00:03:13.698000	Working, seated at my desk	7	False	Low_intensity	2020-08-04	72	5.64741828921263	FALSE	FALSE
707	DAC03FR	2020-08-05 09:18:30.469000+00:00	66	2020-08-05 09:09:59+00:00	data/apqVwoc0MRPIYXdTJsdmX1LfrhD3.jsonl	0 days 00:08:31.469000	Housework	5	False	High_intensity	2020-08-05	72	5.64741828921263	FALSE	FALSE
708	DAC03FR	2020-08-06 16:30:52.465000+00:00	71	2020-08-06 16:29:59+00:00	data/apqVwoc0MRPIYXdTJsdmX1LfrhD3.jsonl	0 days 00:00:53.465000	Walking	8	False	Low_intensity	2020-08-06	72	5.64741828921263	FALSE	FALSE
709	DAC03FR	2020-08-06 19:16:18.858000+00:00	73	2020-08-06 19:09:59+00:00	data/apqVwoc0MRPIYXdTJsdmX1LfrhD3.jsonl	0 days 00:06:19.858000	Reading stories to children	7	False	Low_intensity	2020-08-06	72	5.64741828921263	FALSE	FALSE
710	DAC03FR	2020-08-07 10:42:02.984000+00:00	71	2020-08-07 10:39:59+00:00	data/apqVwoc0MRPIYXdTJsdmX1LfrhD3.jsonl	0 days 00:02:03.984000	Working, seated at my desk	7	False	Low_intensity	2020-08-07	72	5.64741828921263	FALSE	FALSE
711	DAC03FR	2020-08-07 11:18:23.716000+00:00	80	2020-08-07 11:09:59+00:00	data/apqVwoc0MRPIYXdTJsdmX1LfrhD3.jsonl	0 days 00:08:24.716000	Walking	7	False	Low_intensity	2020-08-07	72	5.64741828921263	TRUE	FALSE
712	DAC03FR	2020-08-07 18:36:20.050000+00:00	71	2020-08-07 18:29:59+00:00	data/apqVwoc0MRPIYXdTJsdmX1LfrhD3.jsonl	0 days 00:06:21.050000	Housework	7	False	High_intensity	2020-08-07	72	5.64741828921263	FALSE	FALSE
713	DAC03FR	2020-08-08 14:14:44.039000+00:00	74	2020-08-08 14:09:59+00:00	data/apqVwoc0MRPIYXdTJsdmX1LfrhD3.jsonl	0 days 00:04:45.039000	Sitting talking	8	False	Low_intensity	2020-08-08	72	5.64741828921263	FALSE	FALSE
714	DAC03FR	2020-08-09 14:17:14.277000+00:00	70	2020-08-09 14:09:59+00:00	data/apqVwoc0MRPIYXdTJsdmX1LfrhD3.jsonl	0 days 00:07:15.277000	Housework	7	False	High_intensity	2020-08-09	72	5.64741828921263	FALSE	FALSE
715	DAC03FR	2020-08-10 08:16:16.583000+00:00	77	2020-08-10 08:09:59+00:00	data/apqVwoc0MRPIYXdTJsdmX1LfrhD3.jsonl	0 days 00:06:17.583000	Sitting at my desk working	8	False	Low_intensity	2020-08-10	72	5.64741828921263	FALSE	FALSE
716	DAC03FR	2020-08-10 19:22:49.746000+00:00	70	2020-08-10 19:19:59+00:00	data/apqVwoc0MRPIYXdTJsdmX1LfrhD3.jsonl	0 days 00:02:50.746000	Reading bedtime stories to children	9	False	Low_intensity	2020-08-10	72	5.64741828921263	FALSE	FALSE
717	DAC03FR	2020-08-11 11:34:55.113000+00:00	76	2020-08-11 11:29:59+00:00	data/apqVwoc0MRPIYXdTJsdmX1LfrhD3.jsonl	0 days 00:04:56.113000	Sitting at my desk working	8	False	Low_intensity	2020-08-11	72	5.64741828921263	FALSE	FALSE
718	DAC03FR	2020-08-11 14:36:45.957000+00:00	87	2020-08-11 14:29:59+00:00	data/apqVwoc0MRPIYXdTJsdmX1LfrhD3.jsonl	0 days 00:06:46.957000	Sitting at my desk working	8	False	Low_intensity	2020-08-11	72	5.64741828921263	TRUE	FALSE
719	DAC03FR	2020-08-12 08:35:58.854000+00:00	68	2020-08-12 08:29:59+00:00	data/apqVwoc0MRPIYXdTJsdmX1LfrhD3.jsonl	0 days 00:05:59.854000	Baking	7	False	Low_intensity	2020-08-12	72	5.64741828921263	FALSE	FALSE
720	DAC03FR	2020-08-12 11:35:40.404000+00:00	66	2020-08-12 11:29:59+00:00	data/apqVwoc0MRPIYXdTJsdmX1LfrhD3.jsonl	0 days 00:05:41.404000	Eating lunch	6	False	Low_intensity	2020-08-12	72	5.64741828921263	FALSE	FALSE
721	DAC03FR	2020-08-12 16:56:58.467000+00:00	65	2020-08-12 16:49:59+00:00	data/apqVwoc0MRPIYXdTJsdmX1LfrhD3.jsonl	0 days 00:06:59.467000	Walking, housework	7	False	High_intensity	2020-08-12	72	5.64741828921263	FALSE	FALSE
722	DAC03FR	2020-08-12 17:59:19.210000+00:00	74	2020-08-12 17:49:59+00:00	data/apqVwoc0MRPIYXdTJsdmX1LfrhD3.jsonl	0 days 00:09:20.210000	Walking	7	False	Low_intensity	2020-08-12	72	5.64741828921263	FALSE	FALSE
723	DAC03FR	2020-08-12 18:06:53.760000+00:00	71	2020-08-12 17:59:59+00:00	data/apqVwoc0MRPIYXdTJsdmX1LfrhD3.jsonl	0 days 00:06:54.760000	Walking, riding on a train	9	False	Low_intensity	2020-08-12	72	5.64741828921263	FALSE	FALSE
724	DAC03FR	2020-08-14 12:04:20.547000+00:00	69	2020-08-14 11:59:59+00:00	data/apqVwoc0MRPIYXdTJsdmX1LfrhD3.jsonl	0 days 00:04:21.547000	Working seated at my desk	7	False	Low_intensity	2020-08-14	72	5.64741828921263	FALSE	FALSE
725	DAC03FR	2020-08-14 12:32:02.907000+00:00	74	2020-08-14 12:29:59+00:00	data/apqVwoc0MRPIYXdTJsdmX1LfrhD3.jsonl	0 days 00:02:03.907000	Working seated at my desk	7	False	Low_intensity	2020-08-14	72	5.64741828921263	FALSE	FALSE
726	DAC03FR	2020-08-14 13:22:46.482000+00:00	75	2020-08-14 13:19:59+00:00	data/apqVwoc0MRPIYXdTJsdmX1LfrhD3.jsonl	0 days 00:02:47.482000	Working seated at my desk	8	False	Low_intensity	2020-08-14	72	5.64741828921263	FALSE	FALSE
727	DAC03FR	2020-08-14 13:32:30.203000+00:00	75	2020-08-14 13:29:59+00:00	data/apqVwoc0MRPIYXdTJsdmX1LfrhD3.jsonl	0 days 00:02:31.203000	Working seated at my desk	8	False	Low_intensity	2020-08-14	72	5.64741828921263	FALSE	FALSE
728	DAC03FR	2020-08-14 19:08:06.589000+00:00	70	2020-08-14 18:59:59+00:00	data/apqVwoc0MRPIYXdTJsdmX1LfrhD3.jsonl	0 days 00:08:07.589000	Reading bedtime stories	7	False	Low_intensity	2020-08-14	72	5.64741828921263	FALSE	FALSE
729	EC01CH	2020-07-31 13:21:16.429000+00:00	67	2020-07-31 13:19:59+00:00	data/PHFcOBnzDDgE240wOMEY0zmG8YA2.jsonl	0 days 00:01:17.429000	Goigg back and forth from the prep kitchen to the line at work and lifting heavy pans and bin bags	9	True	High_intensity	2020-07-31	72.3	9.67792947073803	FALSE	FALSE
730	EC01CH	2020-07-31 16:42:44.852000+00:00	66	2020-07-31 16:39:59+00:00	data/PHFcOBnzDDgE240wOMEY0zmG8YA2.jsonl	0 days 00:02:45.852000	Preparing food for a special and having a tasting done. May have been slightly nervous	5	True	Low_intensity	2020-07-31	72.3	9.67792947073803	FALSE	FALSE
731	EC01CH	2020-08-01 15:52:38.554000+00:00	84	2020-08-01 15:49:59+00:00	data/PHFcOBnzDDgE240wOMEY0zmG8YA2.jsonl	0 days 00:02:39.554000	Got back to my flat and found my flatmate moved out after smashing my plates and ripping his wardrobe door off its hinges	10	True	Low_intensity	2020-08-01	72.3	9.67792947073803	TRUE	FALSE
732	EC01CH	2020-08-02 13:29:27.674000+00:00	74	2020-08-02 13:19:59+00:00	data/PHFcOBnzDDgE240wOMEY0zmG8YA2.jsonl	0 days 00:09:28.674000	Making pate	8	False	Low_intensity	2020-08-02	72.3	9.67792947073803	FALSE	FALSE
733	EC01CH	2020-08-03 09:51:24.841000+00:00	67	2020-08-03 09:49:59+00:00	data/PHFcOBnzDDgE240wOMEY0zmG8YA2.jsonl	0 days 00:01:25.841000	Chopping cauliflower	6	False	Low_intensity	2020-08-03	72.3	9.67792947073803	FALSE	FALSE
734	EC01CH	2020-08-03 09:58:47.128000+00:00	67	2020-08-03 09:49:59+00:00	data/PHFcOBnzDDgE240wOMEY0zmG8YA2.jsonl	0 days 00:08:48.128000	Carrying cauliflower boxes	6	True	High_intensity	2020-08-03	72.3	9.67792947073803	FALSE	FALSE
735	EC01CH	2020-08-03 17:53:21.754000+00:00	67	2020-08-03 17:49:59+00:00	data/PHFcOBnzDDgE240wOMEY0zmG8YA2.jsonl	0 days 00:03:22.754000	Carrying heavy cauliflower containers	7	True	High_intensity	2020-08-03	72.3	9.67792947073803	FALSE	FALSE
736	EC01CH	2020-08-04 08:55:01.094000+00:00	73	2020-08-04 08:49:59+00:00	data/PHFcOBnzDDgE240wOMEY0zmG8YA2.jsonl	0 days 00:05:02.094000	Not a lot, however I'm feeling extremely stressed about the week to come and weeks following in work	9	True	High_intensity	2020-08-04	72.3	9.67792947073803	FALSE	FALSE
737	EC01CH	2020-08-04 12:58:11.475000+00:00	76	2020-08-04 12:49:59+00:00	data/PHFcOBnzDDgE240wOMEY0zmG8YA2.jsonl	0 days 00:08:12.475000	Stressful service	6	True	High_intensity	2020-08-04	72.3	9.67792947073803	FALSE	FALSE
738	EC01CH	2020-08-04 16:38:20.887000+00:00	72	2020-08-04 16:29:59+00:00	data/PHFcOBnzDDgE240wOMEY0zmG8YA2.jsonl	0 days 00:08:21.887000	On my break	9	False	Low_intensity	2020-08-04	72.3	9.67792947073803	FALSE	FALSE
739	EC01CH	2020-08-05 20:05:08.105000+00:00	66	2020-08-05 19:59:59+00:00	data/PHFcOBnzDDgE240wOMEY0zmG8YA2.jsonl	0 days 00:05:09.105000	Having a drink and a catch up with a co-worker who has been off after an operation	10	False	Low_intensity	2020-08-05	72.3	9.67792947073803	FALSE	FALSE
740	EC01CH	2020-08-06 11:45:07.065000+00:00	85	2020-08-06 11:39:59+00:00	data/PHFcOBnzDDgE240wOMEY0zmG8YA2.jsonl	0 days 00:05:08.065000	Making harissa sauce and brushing syrup on babka	7	False	Low_intensity	2020-08-06	72.3	9.67792947073803	TRUE	FALSE
741	EC01CH	2020-08-06 12:25:40.779000+00:00	73	2020-08-06 12:19:59+00:00	data/PHFcOBnzDDgE240wOMEY0zmG8YA2.jsonl	0 days 00:05:41.779000	Chatting and chopping sweet potatoes	9	False	Low_intensity	2020-08-06	72.3	9.67792947073803	FALSE	FALSE
742	EC01CH	2020-08-06 18:54:32.794000+00:00	88	2020-08-06 18:49:59+00:00	data/PHFcOBnzDDgE240wOMEY0zmG8YA2.jsonl	0 days 00:04:33.794000	Carrying bins down to the bin room from my flat	9	True	High_intensity	2020-08-06	72.3	9.67792947073803	TRUE	FALSE
743	EC01CH	2020-08-07 08:49:16.556000+00:00	80	2020-08-07 08:39:59+00:00	data/PHFcOBnzDDgE240wOMEY0zmG8YA2.jsonl	0 days 00:09:17.556000	Making tea and coffee to gave in bed	6	False	High_intensity	2020-08-07	72.3	9.67792947073803	FALSE	FALSE
744	EC01CH	2020-08-07 09:29:48.243000+00:00	76	2020-08-07 09:19:59+00:00	data/PHFcOBnzDDgE240wOMEY0zmG8YA2.jsonl	0 days 00:09:49.243000	Getting the last of my stuff from my old flat and the sitting down to go to the toilet	6	False	Low_intensity	2020-08-07	72.3	9.67792947073803	FALSE	FALSE
745	EC01CH	2020-08-07 14:06:01.089000+00:00	69	2020-08-07 13:59:59+00:00	data/PHFcOBnzDDgE240wOMEY0zmG8YA2.jsonl	0 days 00:06:02.089000	A slow service	7	False	Low_intensity	2020-08-07	72.3	9.67792947073803	FALSE	FALSE
746	EC01CH	2020-08-07 19:00:11.885000+00:00	68	2020-08-07 18:59:59+00:00	data/PHFcOBnzDDgE240wOMEY0zmG8YA2.jsonl	0 days 00:00:12.885000	Annoying checks in work and a lot of movement in a hot kitchen	8	True	Low_intensity	2020-08-07	72.3	9.67792947073803	FALSE	FALSE
747	EC01CH	2020-08-07 19:54:16.034000+00:00	68	2020-08-07 19:49:59+00:00	data/PHFcOBnzDDgE240wOMEY0zmG8YA2.jsonl	0 days 00:04:17.034000	Busy busy busy service	10	True	High_intensity	2020-08-07	72.3	9.67792947073803	FALSE	FALSE
748	EC01CH	2020-08-08 08:44:56.954000+00:00	77	2020-08-08 08:39:59+00:00	data/PHFcOBnzDDgE240wOMEY0zmG8YA2.jsonl	0 days 00:04:57.954000	In a rush to get to work	8	True	Low_intensity	2020-08-08	72.3	9.67792947073803	FALSE	FALSE
749	EC01CH	2020-08-08 13:09:54.023000+00:00	63	2020-08-08 12:59:59+00:00	data/PHFcOBnzDDgE240wOMEY0zmG8YA2.jsonl	0 days 00:09:55.023000	Bad burn on my chest, now mixing goats cheese	10	True	Low_intensity	2020-08-08	72.3	9.67792947073803	FALSE	FALSE
750	EC01CH	2020-08-08 16:29:12.925000+00:00	76	2020-08-08 16:19:59+00:00	data/PHFcOBnzDDgE240wOMEY0zmG8YA2.jsonl	0 days 00:09:13.925000	Just got back to work from my break	7	True	Low_intensity	2020-08-08	72.3	9.67792947073803	FALSE	FALSE
751	EC01CH	2020-08-08 18:57:46.470000+00:00	64	2020-08-08 18:49:59+00:00	data/PHFcOBnzDDgE240wOMEY0zmG8YA2.jsonl	0 days 00:07:47.470000	Busy service	10	True	High_intensity	2020-08-08	72.3	9.67792947073803	FALSE	FALSE
752	EC01CH	2020-08-09 11:57:23.240000+00:00	66	2020-08-09 11:49:59+00:00	data/PHFcOBnzDDgE240wOMEY0zmG8YA2.jsonl	0 days 00:07:24.240000	Made a tea and coffee and lay in bed	5	False	High_intensity	2020-08-09	72.3	9.67792947073803	FALSE	FALSE
753	EC01CH	2020-08-09 16:01:52.685000+00:00	73	2020-08-09 15:59:59+00:00	data/PHFcOBnzDDgE240wOMEY0zmG8YA2.jsonl	0 days 00:01:53.685000	Had dinner and walking home	9	False	Low_intensity	2020-08-09	72.3	9.67792947073803	FALSE	FALSE
754	EC01CH	2020-08-09 17:35:33.046000+00:00	86	2020-08-09 17:29:59+00:00	data/PHFcOBnzDDgE240wOMEY0zmG8YA2.jsonl	0 days 00:05:34.046000	Not a lot, no activity. Unsure why I feel like it's beating faster	7	True	Low_intensity	2020-08-09	72.3	9.67792947073803	TRUE	FALSE
755	EC01CH	2020-08-09 17:46:11.976000+00:00	85	2020-08-09 17:39:59+00:00	data/PHFcOBnzDDgE240wOMEY0zmG8YA2.jsonl	0 days 00:06:12.976000	Same as 5 minutes ago	7	False	Low_intensity	2020-08-09	72.3	9.67792947073803	TRUE	FALSE
756	EC01CH	2020-08-10 10:13:13.584000+00:00	58	2020-08-10 10:09:59+00:00	data/PHFcOBnzDDgE240wOMEY0zmG8YA2.jsonl	0 days 00:03:14.584000	Tidied a bit and have sat down to have a coffee	8	False	High_intensity	2020-08-10	72.3	9.67792947073803	FALSE	FALSE
757	EC01CH	2020-08-11 08:34:55.858000+00:00	82	2020-08-11 08:29:59+00:00	data/PHFcOBnzDDgE240wOMEY0zmG8YA2.jsonl	0 days 00:04:56.858000	Waiting for people to leave my girlfriends flat and going to the toilet	6	False	Low_intensity	2020-08-11	72.3	9.67792947073803	TRUE	FALSE
758	EC01CH	2020-08-11 13:49:27.400000+00:00	69	2020-08-11 13:39:59+00:00	data/PHFcOBnzDDgE240wOMEY0zmG8YA2.jsonl	0 days 00:09:28.400000	Busy service and very confused by lack of prep stuff on section	7	True	High_intensity	2020-08-11	72.3	9.67792947073803	FALSE	FALSE
759	EC01CH	2020-08-15 08:30:32.633000+00:00	60	2020-08-15 08:29:59+00:00	data/PHFcOBnzDDgE240wOMEY0zmG8YA2.jsonl	0 days 00:00:33.633000	Lying in bed getting ready to go to worl	7	False	Low_intensity	2020-08-15	72.3	9.67792947073803	FALSE	FALSE
760	EC01CH	2020-08-15 10:51:10.066000+00:00	72	2020-08-15 10:49:59+00:00	data/PHFcOBnzDDgE240wOMEY0zmG8YA2.jsonl	0 days 00:01:11.066000	Setting up my section for work	4	False	Low_intensity	2020-08-15	72.3	9.67792947073803	FALSE	FALSE
761	EC01CH	2020-08-15 14:44:03.710000+00:00	75	2020-08-15 14:39:59+00:00	data/PHFcOBnzDDgE240wOMEY0zmG8YA2.jsonl	0 days 00:04:04.710000	Busy service and lots of movement	5	True	High_intensity	2020-08-15	72.3	9.67792947073803	FALSE	FALSE
762	EC01CH	2020-08-15 15:40:01.046000+00:00	74	2020-08-15 15:39:59+00:00	data/PHFcOBnzDDgE240wOMEY0zmG8YA2.jsonl	0 days 00:00:02.046000	Getting ready to go on break	7	False	Low_intensity	2020-08-15	72.3	9.67792947073803	FALSE	FALSE
763	EC01CH	2020-08-15 16:03:46.495000+00:00	94	2020-08-15 15:59:59+00:00	data/PHFcOBnzDDgE240wOMEY0zmG8YA2.jsonl	0 days 00:03:47.495000	Sat in a hot office eating my dinner on my break	6	True	Low_intensity	2020-08-15	72.3	9.67792947073803	TRUE	FALSE
764	EC01CH	2020-08-16 09:04:03.965000+00:00	62	2020-08-16 08:59:59+00:00	data/PHFcOBnzDDgE240wOMEY0zmG8YA2.jsonl	0 days 00:04:04.965000	Walked into work, may have been higher before as I thought I was running late	6	False	High_intensity	2020-08-16	72.3	9.67792947073803	FALSE	FALSE
765	EC01CH	2020-08-16 14:37:55.859000+00:00	66	2020-08-16 14:29:59+00:00	data/PHFcOBnzDDgE240wOMEY0zmG8YA2.jsonl	0 days 00:07:56.859000	Worrying and stressing about the next week in work	7	True	High_intensity	2020-08-16	72.3	9.67792947073803	FALSE	FALSE
766	EC01CH	2020-08-17 08:43:44.852000+00:00	81	2020-08-17 08:39:59+00:00	data/PHFcOBnzDDgE240wOMEY0zmG8YA2.jsonl	0 days 00:03:45.852000	Walking to work, and beginning to stress about busyness, broken equipment and staff shortages	7	True	High_intensity	2020-08-17	72.3	9.67792947073803	FALSE	FALSE
767	EC01CH	2020-08-18 11:16:32.612000+00:00	58	2020-08-18 11:09:59+00:00	data/PHFcOBnzDDgE240wOMEY0zmG8YA2.jsonl	0 days 00:06:33.612000	Lying in bed sleeping after a staff meeting I had to go to on my day off, and maked a cup of tea	9	False	Low_intensity	2020-08-18	72.3	9.67792947073803	FALSE	FALSE
768	EC01CH	2020-08-18 11:39:46.256000+00:00	58	2020-08-18 11:29:59+00:00	data/PHFcOBnzDDgE240wOMEY0zmG8YA2.jsonl	0 days 00:09:47.256000	Lying in bed still	9	False	Low_intensity	2020-08-18	72.3	9.67792947073803	FALSE	FALSE
769	EC01CH	2020-08-18 14:14:26.438000+00:00	81	2020-08-18 14:09:59+00:00	data/PHFcOBnzDDgE240wOMEY0zmG8YA2.jsonl	0 days 00:04:27.438000	I'm stressed and worried about both work and my relationship. I feel worried do I believe my heart is beating faster	8	True	High_intensity	2020-08-18	72.3	9.67792947073803	FALSE	FALSE
770	EC01CH	2020-08-18 16:43:22.579000+00:00	67	2020-08-18 16:39:59+00:00	data/PHFcOBnzDDgE240wOMEY0zmG8YA2.jsonl	0 days 00:03:23.579000	Crying on the kitchen floor because I just realised I'm not OK	9	True	High_intensity	2020-08-18	72.3	9.67792947073803	FALSE	FALSE
771	EC01CH	2020-08-18 19:01:58.956000+00:00	62	2020-08-18 18:59:59+00:00	data/PHFcOBnzDDgE240wOMEY0zmG8YA2.jsonl	0 days 00:01:59.956000	Making a soup, cleaning, and now sat outside drinkinf a diet coke	7	False	Low_intensity	2020-08-18	72.3	9.67792947073803	FALSE	FALSE
772	EC01CH	2020-08-19 09:26:11.337000+00:00	65	2020-08-19 09:19:59+00:00	data/PHFcOBnzDDgE240wOMEY0zmG8YA2.jsonl	0 days 00:06:12.337000	Lots of work to do so stressed about that	8	True	High_intensity	2020-08-19	72.3	9.67792947073803	FALSE	FALSE
773	EC01CH	2020-08-19 09:50:20.800000+00:00	64	2020-08-19 09:49:59+00:00	data/PHFcOBnzDDgE240wOMEY0zmG8YA2.jsonl	0 days 00:00:21.800000	Being filled with rage at my cunt of an ex room mate	10	True	High_intensity	2020-08-19	72.3	9.67792947073803	FALSE	FALSE
774	EC01CH	2020-08-19 12:14:13.652000+00:00	76	2020-08-19 12:09:59+00:00	data/PHFcOBnzDDgE240wOMEY0zmG8YA2.jsonl	0 days 00:04:14.652000	Busy service and still trying to calm down after my ex flatmate pissed me off	8	True	High_intensity	2020-08-19	72.3	9.67792947073803	FALSE	FALSE
775	EC01CH	2020-08-20 10:26:25.495000+00:00	57	2020-08-20 10:19:59+00:00	data/PHFcOBnzDDgE240wOMEY0zmG8YA2.jsonl	0 days 00:06:26.495000	Sleeping	10	False	Low_intensity	2020-08-20	72.3	9.67792947073803	FALSE	FALSE
776	EC01CH	2020-08-20 11:16:20.199000+00:00	72	2020-08-20 11:09:59+00:00	data/PHFcOBnzDDgE240wOMEY0zmG8YA2.jsonl	0 days 00:06:21.199000	Coming to a conclusion of my terrible flat mate story and making myself a coffee	8	False	High_intensity	2020-08-20	72.3	9.67792947073803	FALSE	FALSE
777	EC01CH	2020-08-20 11:30:33.142000+00:00	61	2020-08-20 11:29:59+00:00	data/PHFcOBnzDDgE240wOMEY0zmG8YA2.jsonl	0 days 00:00:34.142000	Drinking coffee in bed	9	False	High_intensity	2020-08-20	72.3	9.67792947073803	FALSE	FALSE
778	EC01CH	2020-08-20 13:44:09.280000+00:00	87	2020-08-20 13:39:59+00:00	data/PHFcOBnzDDgE240wOMEY0zmG8YA2.jsonl	0 days 00:04:10.280000	Helping clean my girlfriends flat and taking the rubbish down	7	True	Low_intensity	2020-08-20	72.3	9.67792947073803	TRUE	FALSE
779	EC01CH	2020-08-21 14:14:43.491000+00:00	65	2020-08-21 14:09:59+00:00	data/PHFcOBnzDDgE240wOMEY0zmG8YA2.jsonl	0 days 00:04:44.491000	On break eating some food, may be faster because I'm also finishing dealing with flatmate issues which is stressing me out a bit	7	True	High_intensity	2020-08-21	72.3	9.67792947073803	FALSE	FALSE
780	EC01CH	2020-08-22 09:48:40.084000+00:00	63	2020-08-22 09:39:59+00:00	data/PHFcOBnzDDgE240wOMEY0zmG8YA2.jsonl	0 days 00:08:41.084000	Made a cup of tea, planned how to get to a climbing wall and lay in bed	10	False	High_intensity	2020-08-22	72.3	9.67792947073803	FALSE	FALSE
781	EC01CH	2020-08-22 10:33:36.020000+00:00	63	2020-08-22 10:29:59+00:00	data/PHFcOBnzDDgE240wOMEY0zmG8YA2.jsonl	0 days 00:03:37.020000	Laying in bed	7	False	Low_intensity	2020-08-22	72.3	9.67792947073803	FALSE	FALSE
782	EC01CH	2020-08-22 12:46:33.522000+00:00	82	2020-08-22 12:39:59+00:00	data/PHFcOBnzDDgE240wOMEY0zmG8YA2.jsonl	0 days 00:06:34.522000	Just got on a train and have been playing sudoku until it arrived	10	True	Low_intensity	2020-08-22	72.3	9.67792947073803	TRUE	FALSE
783	EC01CH	2020-08-22 13:57:40.920000+00:00	99	2020-08-22 13:49:59+00:00	data/PHFcOBnzDDgE240wOMEY0zmG8YA2.jsonl	0 days 00:07:41.920000	Climbing in the first time in at least 6 months	10	True	High_intensity	2020-08-22	72.3	9.67792947073803	TRUE	FALSE
784	EC01CH	2020-08-22 14:07:34.836000+00:00	90	2020-08-22 13:59:59+00:00	data/PHFcOBnzDDgE240wOMEY0zmG8YA2.jsonl	0 days 00:07:35.836000	Climbing	10	True	High_intensity	2020-08-22	72.3	9.67792947073803	TRUE	FALSE
785	EC01CH	2020-08-22 14:39:05.267000+00:00	98	2020-08-22 14:29:59+00:00	data/PHFcOBnzDDgE240wOMEY0zmG8YA2.jsonl	0 days 00:09:06.267000	Still climbing	10	True	High_intensity	2020-08-22	72.3	9.67792947073803	TRUE	FALSE
786	EC01CH	2020-08-22 16:50:29.110000+00:00	63	2020-08-22 16:49:59+00:00	data/PHFcOBnzDDgE240wOMEY0zmG8YA2.jsonl	0 days 00:00:30.110000	Eating some crisps and watching youtube videos	10	False	Low_intensity	2020-08-22	72.3	9.67792947073803	FALSE	FALSE
787	EC01CH	2020-08-22 17:45:36.514000+00:00	73	2020-08-22 17:39:59+00:00	data/PHFcOBnzDDgE240wOMEY0zmG8YA2.jsonl	0 days 00:05:37.514000	Watching YouTube videos	9	False	Low_intensity	2020-08-22	72.3	9.67792947073803	FALSE	FALSE
788	EC01CH	2020-08-23 10:10:55.270000+00:00	82	2020-08-23 10:09:59+00:00	data/PHFcOBnzDDgE240wOMEY0zmG8YA2.jsonl	0 days 00:00:56.270000	Walking around the albert dock trying to get a drum of oil from somewhere	9	False	Low_intensity	2020-08-23	72.3	9.67792947073803	TRUE	FALSE
789	EC01CH	2020-08-23 10:57:36.410000+00:00	79	2020-08-23 10:49:59+00:00	data/PHFcOBnzDDgE240wOMEY0zmG8YA2.jsonl	0 days 00:07:37.410000	Getting things set up on my section at work	7	True	Low_intensity	2020-08-23	72.3	9.67792947073803	FALSE	FALSE
790	EC01CH	2020-08-23 14:01:33.613000+00:00	72	2020-08-23 13:59:59+00:00	data/PHFcOBnzDDgE240wOMEY0zmG8YA2.jsonl	0 days 00:01:34.613000	Easy prep day and occasional bit of service in work	6	False	Low_intensity	2020-08-23	72.3	9.67792947073803	FALSE	FALSE
791	EC01CH	2020-08-23 15:08:04.325000+00:00	70	2020-08-23 14:59:59+00:00	data/PHFcOBnzDDgE240wOMEY0zmG8YA2.jsonl	0 days 00:08:05.325000	Doing a few checks during service by myself, on break now	7	False	Low_intensity	2020-08-23	72.3	9.67792947073803	FALSE	FALSE
792	EC01CH	2020-08-23 15:21:59.522000+00:00	63	2020-08-23 15:19:59+00:00	data/PHFcOBnzDDgE240wOMEY0zmG8YA2.jsonl	0 days 00:02:00.522000	Sat on break eating food	9	False	Low_intensity	2020-08-23	72.3	9.67792947073803	FALSE	FALSE
793	EC01CH	2020-08-28 08:52:19.525000+00:00	62	2020-08-28 08:49:59+00:00	data/PHFcOBnzDDgE240wOMEY0zmG8YA2.jsonl	0 days 00:02:20.525000	Walked to the train station, waiting for a train now	8	False	Low_intensity	2020-08-28	72.3	9.67792947073803	FALSE	FALSE
794	EC01CH	2020-08-28 10:31:49.497000+00:00	73	2020-08-28 10:29:59+00:00	data/PHFcOBnzDDgE240wOMEY0zmG8YA2.jsonl	0 days 00:01:50.497000	Climbing	8	True	High_intensity	2020-08-28	72.3	9.67792947073803	FALSE	FALSE
795	EC01CH	2020-08-28 11:04:33.597000+00:00	65	2020-08-28 10:59:59+00:00	data/PHFcOBnzDDgE240wOMEY0zmG8YA2.jsonl	0 days 00:04:34.597000	Sat waiting for a train	9	False	Low_intensity	2020-08-28	72.3	9.67792947073803	FALSE	FALSE
796	EC01CH	2020-08-28 15:39:05.227000+00:00	71	2020-08-28 15:29:59+00:00	data/PHFcOBnzDDgE240wOMEY0zmG8YA2.jsonl	0 days 00:09:06.227000	Having coffee with some friends	9	False	High_intensity	2020-08-28	72.3	9.67792947073803	FALSE	FALSE
797	EC01CH	2020-08-28 15:41:26.547000+00:00	77	2020-08-28 15:39:59+00:00	data/PHFcOBnzDDgE240wOMEY0zmG8YA2.jsonl	0 days 00:01:27.547000	Had coffee with friends, now walking home	10	False	High_intensity	2020-08-28	72.3	9.67792947073803	FALSE	FALSE
798	EC01CH	2020-08-28 17:55:40.283000+00:00	74	2020-08-28 17:49:59+00:00	data/PHFcOBnzDDgE240wOMEY0zmG8YA2.jsonl	0 days 00:05:41.283000	Making some dinner	6	True	Low_intensity	2020-08-28	72.3	9.67792947073803	FALSE	FALSE
799	EL01DR	2020-07-14 16:29:07.611000+00:00	70	2020-07-14 16:19:59+00:00	data/odT6Ufo6ToZcqVnyXgmrARELWCF2.jsonl	0 days 00:09:08.611000	Playing the piano	7	False	Low_intensity	2020-07-14	68.5	2.12132034355964	FALSE	FALSE
800	EL01DR	2020-07-14 20:42:26.831000+00:00	67	2020-07-14 20:39:59+00:00	data/odT6Ufo6ToZcqVnyXgmrARELWCF2.jsonl	0 days 00:02:27.831000	Reading	10	False	Low_intensity	2020-07-14	68.5	2.12132034355964	FALSE	FALSE
801	FM01K	2020-08-13 18:48:40.201000+00:00	59	2020-08-13 18:39:59+00:00	data/8xqez78McPe68up0tw09dCZbtFw2.jsonl	0 days 00:08:41.201000	Watching tv while laying on sofa.	10	False	Low_intensity	2020-08-13	70.9418604651163	10.4067619168717	FALSE	FALSE
802	FM01K	2020-08-14 11:57:13.845000+00:00	69	2020-08-14 11:49:59+00:00	data/8xqez78McPe68up0tw09dCZbtFw2.jsonl	0 days 00:07:14.845000	Desk work at computer.	6	False	Low_intensity	2020-08-14	70.9418604651163	10.4067619168717	FALSE	FALSE
803	FM01K	2020-08-14 16:24:59.050000+00:00	85	2020-08-14 16:19:59+00:00	data/8xqez78McPe68up0tw09dCZbtFw2.jsonl	0 days 00:05:00.050000	Eating dinner and talking to a friend.	5	True	Low_intensity	2020-08-14	70.9418604651163	10.4067619168717	TRUE	FALSE
804	FM01K	2020-08-14 16:46:04.916000+00:00	86	2020-08-14 16:39:59+00:00	data/8xqez78McPe68up0tw09dCZbtFw2.jsonl	0 days 00:06:05.916000	Listening to upbeat music and working at computer.	7	True	Low_intensity	2020-08-14	70.9418604651163	10.4067619168717	TRUE	FALSE
805	FM01K	2020-08-14 16:56:56.636000+00:00	80	2020-08-14 16:49:59+00:00	data/8xqez78McPe68up0tw09dCZbtFw2.jsonl	0 days 00:06:57.636000	Working at computer and listening to upbeat music.	7	True	Low_intensity	2020-08-14	70.9418604651163	10.4067619168717	FALSE	FALSE
806	FM01K	2020-08-14 18:02:39.885000+00:00	63	2020-08-14 17:59:59+00:00	data/8xqez78McPe68up0tw09dCZbtFw2.jsonl	0 days 00:02:40.885000	Watching tv.	9	False	Low_intensity	2020-08-14	70.9418604651163	10.4067619168717	FALSE	FALSE
807	FM01K	2020-08-14 18:49:22.296000+00:00	69	2020-08-14 18:39:59+00:00	data/8xqez78McPe68up0tw09dCZbtFw2.jsonl	0 days 00:09:23.296000	Watching tv.	9	False	Low_intensity	2020-08-14	70.9418604651163	10.4067619168717	FALSE	FALSE
808	FM01K	2020-08-14 19:10:42.923000+00:00	73	2020-08-14 19:09:59+00:00	data/8xqez78McPe68up0tw09dCZbtFw2.jsonl	0 days 00:00:43.923000	Watching TV.	9	False	Low_intensity	2020-08-14	70.9418604651163	10.4067619168717	FALSE	FALSE
809	FM01K	2020-08-15 11:47:09.151000+00:00	73	2020-08-15 11:39:59+00:00	data/8xqez78McPe68up0tw09dCZbtFw2.jsonl	0 days 00:07:10.151000	Sedentary work at computer.	8	False	Low_intensity	2020-08-15	70.9418604651163	10.4067619168717	FALSE	FALSE
810	FM01K	2020-08-15 14:12:02.492000+00:00	75	2020-08-15 14:09:59+00:00	data/8xqez78McPe68up0tw09dCZbtFw2.jsonl	0 days 00:02:03.492000	Walking outdoors at brisk pace	9	True	High_intensity	2020-08-15	70.9418604651163	10.4067619168717	FALSE	FALSE
811	FM01K	2020-08-15 19:11:29.495000+00:00	78	2020-08-15 19:09:59+00:00	data/8xqez78McPe68up0tw09dCZbtFw2.jsonl	0 days 00:01:30.495000	Laying on sofa watching tv.	9	False	Low_intensity	2020-08-15	70.9418604651163	10.4067619168717	FALSE	FALSE
812	FM01K	2020-08-15 19:56:40.961000+00:00	77	2020-08-15 19:49:59+00:00	data/8xqez78McPe68up0tw09dCZbtFw2.jsonl	0 days 00:06:41.961000	Watching tv.	10	False	Low_intensity	2020-08-15	70.9418604651163	10.4067619168717	FALSE	FALSE
813	FM01K	2020-08-16 11:03:14.229000+00:00	71	2020-08-16 10:59:59+00:00	data/8xqez78McPe68up0tw09dCZbtFw2.jsonl	0 days 00:03:15.229000	Getting dressed, doing makeup.	5	True	Low_intensity	2020-08-16	70.9418604651163	10.4067619168717	FALSE	FALSE
814	FM01K	2020-08-16 12:09:27.424000+00:00	76	2020-08-16 11:59:59+00:00	data/8xqez78McPe68up0tw09dCZbtFw2.jsonl	0 days 00:09:28.424000	Having a zoom meeting.	8	True	Low_intensity	2020-08-16	70.9418604651163	10.4067619168717	FALSE	FALSE
815	FM01K	2020-08-16 12:31:18.486000+00:00	82	2020-08-16 12:29:59+00:00	data/8xqez78McPe68up0tw09dCZbtFw2.jsonl	0 days 00:01:19.486000	Zoom meeting.	7	True	Low_intensity	2020-08-16	70.9418604651163	10.4067619168717	TRUE	FALSE
816	FM01K	2020-08-16 14:01:38.237000+00:00	80	2020-08-16 13:59:59+00:00	data/8xqez78McPe68up0tw09dCZbtFw2.jsonl	0 days 00:01:39.237000	Stimulating conversation.	10	True	Low_intensity	2020-08-16	70.9418604651163	10.4067619168717	FALSE	FALSE
817	FM01K	2020-08-16 14:45:23.992000+00:00	120	2020-08-16 14:39:59+00:00	data/8xqez78McPe68up0tw09dCZbtFw2.jsonl	0 days 00:05:24.992000	Outside walking briskly	8	True	High_intensity	2020-08-16	70.9418604651163	10.4067619168717	TRUE	FALSE
818	FM01K	2020-08-17 08:38:26.945000+00:00	82	2020-08-17 08:29:59+00:00	data/8xqez78McPe68up0tw09dCZbtFw2.jsonl	0 days 00:08:27.945000	Working at computer while sitting down.	8	False	Low_intensity	2020-08-17	70.9418604651163	10.4067619168717	TRUE	FALSE
819	FM01K	2020-08-17 09:11:21.118000+00:00	77	2020-08-17 09:09:59+00:00	data/8xqez78McPe68up0tw09dCZbtFw2.jsonl	0 days 00:01:22.118000	Sitting working at computer.	8	False	Low_intensity	2020-08-17	70.9418604651163	10.4067619168717	FALSE	FALSE
820	FM01K	2020-08-17 11:36:37.906000+00:00	70	2020-08-17 11:29:59+00:00	data/8xqez78McPe68up0tw09dCZbtFw2.jsonl	0 days 00:06:38.906000	Listening to music, messaging a friend.	8	True	Low_intensity	2020-08-17	70.9418604651163	10.4067619168717	FALSE	FALSE
821	FM01K	2020-08-17 15:08:25.617000+00:00	84	2020-08-17 14:59:59+00:00	data/8xqez78McPe68up0tw09dCZbtFw2.jsonl	0 days 00:08:26.617000	Having a zoom meeting.	9	False	Low_intensity	2020-08-17	70.9418604651163	10.4067619168717	TRUE	FALSE
822	FM01K	2020-08-17 15:19:37.004000+00:00	71	2020-08-17 15:09:59+00:00	data/8xqez78McPe68up0tw09dCZbtFw2.jsonl	0 days 00:09:38.004000	Zoom meeting	8	False	Low_intensity	2020-08-17	70.9418604651163	10.4067619168717	FALSE	FALSE
823	FM01K	2020-08-17 16:12:39.328000+00:00	75	2020-08-17 16:09:59+00:00	data/8xqez78McPe68up0tw09dCZbtFw2.jsonl	0 days 00:02:40.328000	Zoom meeting	8	False	Low_intensity	2020-08-17	70.9418604651163	10.4067619168717	FALSE	FALSE
824	FM01K	2020-08-17 18:37:27.711000+00:00	72	2020-08-17 18:29:59+00:00	data/8xqez78McPe68up0tw09dCZbtFw2.jsonl	0 days 00:07:28.711000	Working at computer	10	False	Low_intensity	2020-08-17	70.9418604651163	10.4067619168717	FALSE	FALSE
825	FM01K	2020-08-17 18:59:50.619000+00:00	75	2020-08-17 18:49:59+00:00	data/8xqez78McPe68up0tw09dCZbtFw2.jsonl	0 days 00:09:51.619000	Working at computer	10	False	Low_intensity	2020-08-17	70.9418604651163	10.4067619168717	FALSE	FALSE
826	FM01K	2020-08-18 10:04:36.937000+00:00	65	2020-08-18 09:59:59+00:00	data/8xqez78McPe68up0tw09dCZbtFw2.jsonl	0 days 00:04:37.937000	Zoom meeting.	10	False	Low_intensity	2020-08-18	70.9418604651163	10.4067619168717	FALSE	FALSE
827	FM01K	2020-08-18 10:46:08.403000+00:00	67	2020-08-18 10:39:59+00:00	data/8xqez78McPe68up0tw09dCZbtFw2.jsonl	0 days 00:06:09.403000	Working at computer	10	False	Low_intensity	2020-08-18	70.9418604651163	10.4067619168717	FALSE	FALSE
828	FM01K	2020-08-18 12:32:35.841000+00:00	76	2020-08-18 12:29:59+00:00	data/8xqez78McPe68up0tw09dCZbtFw2.jsonl	0 days 00:02:36.841000	Outdoors waking	10	True	Low_intensity	2020-08-18	70.9418604651163	10.4067619168717	FALSE	FALSE
829	FM01K	2020-08-18 13:05:38.813000+00:00	76	2020-08-18 12:59:59+00:00	data/8xqez78McPe68up0tw09dCZbtFw2.jsonl	0 days 00:05:39.813000	Outdoors walking	10	True	Low_intensity	2020-08-18	70.9418604651163	10.4067619168717	FALSE	FALSE
830	FM01K	2020-08-18 14:55:34.229000+00:00	65	2020-08-18 14:49:59+00:00	data/8xqez78McPe68up0tw09dCZbtFw2.jsonl	0 days 00:05:35.229000	Working at computer.	9	False	Low_intensity	2020-08-18	70.9418604651163	10.4067619168717	FALSE	FALSE
831	FM01K	2020-08-18 17:53:44.083000+00:00	64	2020-08-18 17:49:59+00:00	data/8xqez78McPe68up0tw09dCZbtFw2.jsonl	0 days 00:03:45.083000	Laying on couch and texting with friends.	7	False	Low_intensity	2020-08-18	70.9418604651163	10.4067619168717	FALSE	FALSE
832	FM01K	2020-08-18 18:39:09.993000+00:00	74	2020-08-18 18:29:59+00:00	data/8xqez78McPe68up0tw09dCZbtFw2.jsonl	0 days 00:09:10.993000	Laying on couch, watching tv	9	False	Low_intensity	2020-08-18	70.9418604651163	10.4067619168717	FALSE	FALSE
833	FM01K	2020-08-18 19:14:30.212000+00:00	76	2020-08-18 19:09:59+00:00	data/8xqez78McPe68up0tw09dCZbtFw2.jsonl	0 days 00:04:31.212000	Messaging with a friend.	5	False	Low_intensity	2020-08-18	70.9418604651163	10.4067619168717	FALSE	FALSE
834	FM01K	2020-08-19 08:28:58.251000+00:00	87	2020-08-19 08:19:59+00:00	data/8xqez78McPe68up0tw09dCZbtFw2.jsonl	0 days 00:08:59.251000	Working at computer.	8	False	Low_intensity	2020-08-19	70.9418604651163	10.4067619168717	TRUE	FALSE
835	FM01K	2020-08-19 11:27:34.809000+00:00	81	2020-08-19 11:19:59+00:00	data/8xqez78McPe68up0tw09dCZbtFw2.jsonl	0 days 00:07:35.809000	Watching tv	10	False	Low_intensity	2020-08-19	70.9418604651163	10.4067619168717	FALSE	FALSE
836	FM01K	2020-08-19 12:10:48.003000+00:00	138	2020-08-19 12:09:59+00:00	data/8xqez78McPe68up0tw09dCZbtFw2.jsonl	0 days 00:00:49.003000	Workout	10	True	High_intensity	2020-08-19	70.9418604651163	10.4067619168717	TRUE	FALSE
837	FM01K	2020-08-19 12:21:59.737000+00:00	100	2020-08-19 12:19:59+00:00	data/8xqez78McPe68up0tw09dCZbtFw2.jsonl	0 days 00:02:00.737000	Workout.	10	True	High_intensity	2020-08-19	70.9418604651163	10.4067619168717	TRUE	FALSE
838	FM01K	2020-08-19 12:34:06.019000+00:00	72	2020-08-19 12:29:59+00:00	data/8xqez78McPe68up0tw09dCZbtFw2.jsonl	0 days 00:04:07.019000	Workout	10	True	High_intensity	2020-08-19	70.9418604651163	10.4067619168717	FALSE	FALSE
839	FM01K	2020-08-19 12:51:24.390000+00:00	72	2020-08-19 12:49:59+00:00	data/8xqez78McPe68up0tw09dCZbtFw2.jsonl	0 days 00:01:25.390000	Workout cool down	7	False	High_intensity	2020-08-19	70.9418604651163	10.4067619168717	FALSE	FALSE
840	FM01K	2020-08-19 13:27:42.085000+00:00	81	2020-08-19 13:19:59+00:00	data/8xqez78McPe68up0tw09dCZbtFw2.jsonl	0 days 00:07:43.085000	Cardio workout then cooldown	7	False	High_intensity	2020-08-19	70.9418604651163	10.4067619168717	FALSE	FALSE
841	FM01K	2020-08-19 15:41:42.142000+00:00	71	2020-08-19 15:39:59+00:00	data/8xqez78McPe68up0tw09dCZbtFw2.jsonl	0 days 00:01:43.142000	Watching tv.	9	False	Low_intensity	2020-08-19	70.9418604651163	10.4067619168717	FALSE	FALSE
842	FM01K	2020-08-19 18:16:20.046000+00:00	71	2020-08-19 18:09:59+00:00	data/8xqez78McPe68up0tw09dCZbtFw2.jsonl	0 days 00:06:21.046000	Watching tv.	9	False	Low_intensity	2020-08-19	70.9418604651163	10.4067619168717	FALSE	FALSE
843	FM01K	2020-08-20 08:50:44.484000+00:00	73	2020-08-20 08:49:59+00:00	data/8xqez78McPe68up0tw09dCZbtFw2.jsonl	0 days 00:00:45.484000	Getting ready, doing makeup.	8	False	Low_intensity	2020-08-20	70.9418604651163	10.4067619168717	FALSE	FALSE
844	FM01K	2020-08-20 09:01:54.204000+00:00	90	2020-08-20 08:59:59+00:00	data/8xqez78McPe68up0tw09dCZbtFw2.jsonl	0 days 00:01:55.204000	Preparing for interview.	7	False	Low_intensity	2020-08-20	70.9418604651163	10.4067619168717	TRUE	FALSE
845	FM01K	2020-08-20 09:22:42.748000+00:00	64	2020-08-20 09:19:59+00:00	data/8xqez78McPe68up0tw09dCZbtFw2.jsonl	0 days 00:02:43.748000	Getting ready to go out	8	False	Low_intensity	2020-08-20	70.9418604651163	10.4067619168717	FALSE	FALSE
846	FM01K	2020-08-20 09:24:39.206000+00:00	64	2020-08-20 09:19:59+00:00	data/8xqez78McPe68up0tw09dCZbtFw2.jsonl	0 days 00:04:40.206000	Getting ready to leave the house for an interview	9	False	Low_intensity	2020-08-20	70.9418604651163	10.4067619168717	FALSE	FALSE
847	FM01K	2020-08-20 13:10:20.530000+00:00	69	2020-08-20 13:09:59+00:00	data/8xqez78McPe68up0tw09dCZbtFw2.jsonl	0 days 00:00:21.530000	Having lunch with a friend	10	False	Low_intensity	2020-08-20	70.9418604651163	10.4067619168717	FALSE	FALSE
848	FM01K	2020-08-20 16:26:03.305000+00:00	101	2020-08-20 16:19:59+00:00	data/8xqez78McPe68up0tw09dCZbtFw2.jsonl	0 days 00:06:04.305000	Dealing with a stressful situation.	6	True	High_intensity	2020-08-20	70.9418604651163	10.4067619168717	TRUE	FALSE
849	FM01K	2020-08-20 17:20:54.213000+00:00	71	2020-08-20 17:19:59+00:00	data/8xqez78McPe68up0tw09dCZbtFw2.jsonl	0 days 00:00:55.213000	Watching tv and laying down	10	False	Low_intensity	2020-08-20	70.9418604651163	10.4067619168717	FALSE	FALSE
850	FM01K	2020-08-20 18:27:14.418000+00:00	66	2020-08-20 18:19:59+00:00	data/8xqez78McPe68up0tw09dCZbtFw2.jsonl	0 days 00:07:15.418000	Browsing on phone.	10	False	Low_intensity	2020-08-20	70.9418604651163	10.4067619168717	FALSE	FALSE
851	FM01K	2020-08-20 19:43:54.683000+00:00	71	2020-08-20 19:39:59+00:00	data/8xqez78McPe68up0tw09dCZbtFw2.jsonl	0 days 00:03:55.683000	Watching tv.	8	False	Low_intensity	2020-08-20	70.9418604651163	10.4067619168717	FALSE	FALSE
852	FM01K	2020-08-21 08:51:19.596000+00:00	71	2020-08-21 08:49:59+00:00	data/8xqez78McPe68up0tw09dCZbtFw2.jsonl	0 days 00:01:20.596000	Doing laundry	8	True	Low_intensity	2020-08-21	70.9418604651163	10.4067619168717	FALSE	FALSE
853	FM01K	2020-08-21 09:02:03.646000+00:00	63	2020-08-21 08:59:59+00:00	data/8xqez78McPe68up0tw09dCZbtFw2.jsonl	0 days 00:02:04.646000	Watching tv and doing laundry	8	False	Low_intensity	2020-08-21	70.9418604651163	10.4067619168717	FALSE	FALSE
854	FM01K	2020-08-21 11:19:50.786000+00:00	70	2020-08-21 11:09:59+00:00	data/8xqez78McPe68up0tw09dCZbtFw2.jsonl	0 days 00:09:51.786000	Eating lunch	10	False	Low_intensity	2020-08-21	70.9418604651163	10.4067619168717	FALSE	FALSE
855	FM01K	2020-08-21 12:55:13.631000+00:00	75	2020-08-21 12:49:59+00:00	data/8xqez78McPe68up0tw09dCZbtFw2.jsonl	0 days 00:05:14.631000	Outside exercise	10	True	High_intensity	2020-08-21	70.9418604651163	10.4067619168717	FALSE	FALSE
856	FM01K	2020-08-21 13:17:12.836000+00:00	77	2020-08-21 13:09:59+00:00	data/8xqez78McPe68up0tw09dCZbtFw2.jsonl	0 days 00:07:13.836000	Walking briskly outdoors	10	True	High_intensity	2020-08-21	70.9418604651163	10.4067619168717	FALSE	FALSE
857	FM01K	2020-08-21 15:09:56.797000+00:00	70	2020-08-21 14:59:59+00:00	data/8xqez78McPe68up0tw09dCZbtFw2.jsonl	0 days 00:09:57.797000	Making bed	8	True	Low_intensity	2020-08-21	70.9418604651163	10.4067619168717	FALSE	FALSE
858	FM01K	2020-08-21 15:52:54.824000+00:00	68	2020-08-21 15:49:59+00:00	data/8xqez78McPe68up0tw09dCZbtFw2.jsonl	0 days 00:02:55.824000	Watching tv	9	False	Low_intensity	2020-08-21	70.9418604651163	10.4067619168717	FALSE	FALSE
859	FM01K	2020-08-21 18:18:48.775000+00:00	66	2020-08-21 18:09:59+00:00	data/8xqez78McPe68up0tw09dCZbtFw2.jsonl	0 days 00:08:49.775000	Watching tv	10	False	Low_intensity	2020-08-21	70.9418604651163	10.4067619168717	FALSE	FALSE
860	FM01K	2020-08-21 19:22:29.096000+00:00	74	2020-08-21 19:19:59+00:00	data/8xqez78McPe68up0tw09dCZbtFw2.jsonl	0 days 00:02:30.096000	Getting ready for bed	10	False	Low_intensity	2020-08-21	70.9418604651163	10.4067619168717	FALSE	FALSE
861	FM01K	2020-08-22 09:16:18.595000+00:00	67	2020-08-22 09:09:59+00:00	data/8xqez78McPe68up0tw09dCZbtFw2.jsonl	0 days 00:06:19.595000	Eating breakfast	10	False	Low_intensity	2020-08-22	70.9418604651163	10.4067619168717	FALSE	FALSE
862	FM01K	2020-08-22 11:19:04.645000+00:00	65	2020-08-22 11:09:59+00:00	data/8xqez78McPe68up0tw09dCZbtFw2.jsonl	0 days 00:09:05.645000	Talking on phone with friend.	10	False	Low_intensity	2020-08-22	70.9418604651163	10.4067619168717	FALSE	FALSE
863	FM01K	2020-08-22 12:33:46.209000+00:00	77	2020-08-22 12:29:59+00:00	data/8xqez78McPe68up0tw09dCZbtFw2.jsonl	0 days 00:03:47.209000	Jogging outdoors.	10	True	High_intensity	2020-08-22	70.9418604651163	10.4067619168717	FALSE	FALSE
864	FM01K	2020-08-22 13:41:15.261000+00:00	62	2020-08-22 13:39:59+00:00	data/8xqez78McPe68up0tw09dCZbtFw2.jsonl	0 days 00:01:16.261000	Showering. Took sensor off because uncertain if waterproof.	10	False	Low_intensity	2020-08-22	70.9418604651163	10.4067619168717	FALSE	FALSE
865	FM01K	2020-08-22 16:56:07.004000+00:00	67	2020-08-22 16:49:59+00:00	data/8xqez78McPe68up0tw09dCZbtFw2.jsonl	0 days 00:06:08.004000	Watching tv.	10	False	Low_intensity	2020-08-22	70.9418604651163	10.4067619168717	FALSE	FALSE
866	FM01K	2020-08-22 18:36:13.595000+00:00	72	2020-08-22 18:29:59+00:00	data/8xqez78McPe68up0tw09dCZbtFw2.jsonl	0 days 00:06:14.595000	Watching tv.	10	False	Low_intensity	2020-08-22	70.9418604651163	10.4067619168717	FALSE	FALSE
867	FM01K	2020-08-22 19:01:18.094000+00:00	69	2020-08-22 18:59:59+00:00	data/8xqez78McPe68up0tw09dCZbtFw2.jsonl	0 days 00:01:19.094000	Watching tv.	10	False	Low_intensity	2020-08-22	70.9418604651163	10.4067619168717	FALSE	FALSE
868	FM01K	2020-08-23 08:38:40.977000+00:00	76	2020-08-23 08:29:59+00:00	data/8xqez78McPe68up0tw09dCZbtFw2.jsonl	0 days 00:08:41.977000	In bed and browsing internet.	10	False	Low_intensity	2020-08-23	70.9418604651163	10.4067619168717	FALSE	FALSE
869	FM01K	2020-08-23 13:23:46.423000+00:00	70	2020-08-23 13:19:59+00:00	data/8xqez78McPe68up0tw09dCZbtFw2.jsonl	0 days 00:03:47.423000	Having lunch.	10	False	Low_intensity	2020-08-23	70.9418604651163	10.4067619168717	FALSE	FALSE
870	FM01K	2020-08-23 15:48:15.954000+00:00	64	2020-08-23 15:39:59+00:00	data/8xqez78McPe68up0tw09dCZbtFw2.jsonl	0 days 00:08:16.954000	Putting groceries away.	10	False	Low_intensity	2020-08-23	70.9418604651163	10.4067619168717	FALSE	FALSE
871	FM01K	2020-08-23 16:48:30.891000+00:00	70	2020-08-23 16:39:59+00:00	data/8xqez78McPe68up0tw09dCZbtFw2.jsonl	0 days 00:08:31.891000	Eating dinner	10	False	Low_intensity	2020-08-23	70.9418604651163	10.4067619168717	FALSE	FALSE
872	FM01K	2020-08-24 08:03:46.825000+00:00	62	2020-08-24 07:59:59+00:00	data/8xqez78McPe68up0tw09dCZbtFw2.jsonl	0 days 00:03:47.825000	Eating breakfast	10	False	Low_intensity	2020-08-24	70.9418604651163	10.4067619168717	FALSE	FALSE
873	FM01K	2020-08-24 08:47:26.147000+00:00	70	2020-08-24 08:39:59+00:00	data/8xqez78McPe68up0tw09dCZbtFw2.jsonl	0 days 00:07:27.147000	Getting dressed	6	True	Low_intensity	2020-08-24	70.9418604651163	10.4067619168717	FALSE	FALSE
874	FM01K	2020-08-24 10:18:24.850000+00:00	70	2020-08-24 10:09:59+00:00	data/8xqez78McPe68up0tw09dCZbtFw2.jsonl	0 days 00:08:25.850000	Zoom meeting.	10	False	Low_intensity	2020-08-24	70.9418604651163	10.4067619168717	FALSE	FALSE
875	FM01K	2020-08-24 11:28:29.620000+00:00	64	2020-08-24 11:19:59+00:00	data/8xqez78McPe68up0tw09dCZbtFw2.jsonl	0 days 00:08:30.620000	Phone call	10	False	Low_intensity	2020-08-24	70.9418604651163	10.4067619168717	FALSE	FALSE
876	FM01K	2020-08-24 11:46:21.783000+00:00	59	2020-08-24 11:39:59+00:00	data/8xqez78McPe68up0tw09dCZbtFw2.jsonl	0 days 00:06:22.783000	Working at computer.	10	False	Low_intensity	2020-08-24	70.9418604651163	10.4067619168717	FALSE	FALSE
877	FM01K	2020-08-24 13:48:19.730000+00:00	68	2020-08-24 13:39:59+00:00	data/8xqez78McPe68up0tw09dCZbtFw2.jsonl	0 days 00:08:20.730000	Resistance workout.	10	True	High_intensity	2020-08-24	70.9418604651163	10.4067619168717	FALSE	FALSE
878	FM01K	2020-08-24 14:09:36.982000+00:00	94	2020-08-24 13:59:59+00:00	data/8xqez78McPe68up0tw09dCZbtFw2.jsonl	0 days 00:09:37.982000	Workout	10	True	High_intensity	2020-08-24	70.9418604651163	10.4067619168717	TRUE	FALSE
879	FM01K	2020-08-24 14:20:28.060000+00:00	98	2020-08-24 14:19:59+00:00	data/8xqez78McPe68up0tw09dCZbtFw2.jsonl	0 days 00:00:29.060000	Workout	10	True	High_intensity	2020-08-24	70.9418604651163	10.4067619168717	TRUE	FALSE
880	FM01K	2020-08-24 15:04:30.154000+00:00	64	2020-08-24 14:59:59+00:00	data/8xqez78McPe68up0tw09dCZbtFw2.jsonl	0 days 00:04:31.154000	Workout then computer work	9	False	High_intensity	2020-08-24	70.9418604651163	10.4067619168717	FALSE	FALSE
881	FM01K	2020-08-24 16:34:24.133000+00:00	77	2020-08-24 16:29:59+00:00	data/8xqez78McPe68up0tw09dCZbtFw2.jsonl	0 days 00:04:25.133000	Watching TV	10	False	Low_intensity	2020-08-24	70.9418604651163	10.4067619168717	FALSE	FALSE
882	FM01K	2020-08-25 08:16:18.183000+00:00	72	2020-08-25 08:09:59+00:00	data/8xqez78McPe68up0tw09dCZbtFw2.jsonl	0 days 00:06:19.183000	Ate breakfast and worked at computer.	10	False	Low_intensity	2020-08-25	70.9418604651163	10.4067619168717	FALSE	FALSE
883	FM01K	2020-08-25 15:05:19.926000+00:00	65	2020-08-25 14:59:59+00:00	data/8xqez78McPe68up0tw09dCZbtFw2.jsonl	0 days 00:05:20.926000	Making dinner.	10	False	Low_intensity	2020-08-25	70.9418604651163	10.4067619168717	FALSE	FALSE
884	FM01K	2020-08-25 15:15:58.261000+00:00	65	2020-08-25 15:09:59+00:00	data/8xqez78McPe68up0tw09dCZbtFw2.jsonl	0 days 00:05:59.261000	Making dinner	10	False	Low_intensity	2020-08-25	70.9418604651163	10.4067619168717	FALSE	FALSE
885	FM01K	2020-08-25 17:16:01.249000+00:00	65	2020-08-25 17:09:59+00:00	data/8xqez78McPe68up0tw09dCZbtFw2.jsonl	0 days 00:06:02.249000	Driving	8	False	Low_intensity	2020-08-25	70.9418604651163	10.4067619168717	FALSE	FALSE
886	FM01K	2020-08-25 18:36:28.280000+00:00	64	2020-08-25 18:29:59+00:00	data/8xqez78McPe68up0tw09dCZbtFw2.jsonl	0 days 00:06:29.280000	Watching tv.	7	False	Low_intensity	2020-08-25	70.9418604651163	10.4067619168717	FALSE	FALSE
887	FM01K	2020-08-26 08:25:17.062000+00:00	75	2020-08-26 08:19:59+00:00	data/8xqez78McPe68up0tw09dCZbtFw2.jsonl	0 days 00:05:18.062000	Eating breakfast then working at computer.	10	False	Low_intensity	2020-08-26	70.9418604651163	10.4067619168717	FALSE	FALSE
888	FM01K	2020-08-26 18:27:38.437000+00:00	72	2020-08-26 18:19:59+00:00	data/8xqez78McPe68up0tw09dCZbtFw2.jsonl	0 days 00:07:39.437000	Watching tv	10	False	Low_intensity	2020-08-26	70.9418604651163	10.4067619168717	FALSE	FALSE
889	FM01K	2020-08-26 19:11:24.545000+00:00	69	2020-08-26 19:09:59+00:00	data/8xqez78McPe68up0tw09dCZbtFw2.jsonl	0 days 00:01:25.545000	Putting away laundry	8	False	Low_intensity	2020-08-26	70.9418604651163	10.4067619168717	FALSE	FALSE
890	FM01K	2020-08-27 08:36:19.921000+00:00	76	2020-08-27 08:29:59+00:00	data/8xqez78McPe68up0tw09dCZbtFw2.jsonl	0 days 00:06:20.921000	Breakfast and then working at computer	10	False	Low_intensity	2020-08-27	70.9418604651163	10.4067619168717	FALSE	FALSE
891	FM01K	2020-08-27 10:59:30.437000+00:00	61	2020-08-27 10:49:59+00:00	data/8xqez78McPe68up0tw09dCZbtFw2.jsonl	0 days 00:09:31.437000	Working at computer.	10	False	Low_intensity	2020-08-27	70.9418604651163	10.4067619168717	FALSE	FALSE
892	FM01K	2020-08-27 13:24:26.404000+00:00	67	2020-08-27 13:19:59+00:00	data/8xqez78McPe68up0tw09dCZbtFw2.jsonl	0 days 00:04:27.404000	Eating lunch.	10	False	Low_intensity	2020-08-27	70.9418604651163	10.4067619168717	FALSE	FALSE
893	FM01K	2020-08-28 09:09:56.955000+00:00	65	2020-08-28 08:59:59+00:00	data/8xqez78McPe68up0tw09dCZbtFw2.jsonl	0 days 00:09:57.955000	Getting dressed and prepping for a zoom meeting.	10	False	Low_intensity	2020-08-28	70.9418604651163	10.4067619168717	FALSE	FALSE
894	FM01K	2020-08-28 10:26:59.585000+00:00	65	2020-08-28 10:19:59+00:00	data/8xqez78McPe68up0tw09dCZbtFw2.jsonl	0 days 00:07:00.585000	Computer work and zoom meeting	10	False	Low_intensity	2020-08-28	70.9418604651163	10.4067619168717	FALSE	FALSE
895	FM01K	2020-08-28 15:27:55.995000+00:00	66	2020-08-28 15:19:59+00:00	data/8xqez78McPe68up0tw09dCZbtFw2.jsonl	0 days 00:07:56.995000	Cooking dinner.	8	False	Low_intensity	2020-08-28	70.9418604651163	10.4067619168717	FALSE	FALSE
896	FM01K	2020-08-28 16:11:47.418000+00:00	68	2020-08-28 16:09:59+00:00	data/8xqez78McPe68up0tw09dCZbtFw2.jsonl	0 days 00:01:48.418000	Cooking dinner	10	False	Low_intensity	2020-08-28	70.9418604651163	10.4067619168717	FALSE	FALSE
897	FM01K	2020-08-29 13:46:13.482000+00:00	68	2020-08-29 13:39:59+00:00	data/8xqez78McPe68up0tw09dCZbtFw2.jsonl	0 days 00:06:14.482000	Sitting down and watching tv.	10	False	Low_intensity	2020-08-29	70.9418604651163	10.4067619168717	FALSE	FALSE
898	FM01K	2020-08-29 15:05:51.187000+00:00	73	2020-08-29 14:59:59+00:00	data/8xqez78McPe68up0tw09dCZbtFw2.jsonl	0 days 00:05:52.187000	Eating dinner.	10	False	Low_intensity	2020-08-29	70.9418604651163	10.4067619168717	FALSE	FALSE
899	FM01K	2020-08-29 15:51:25.480000+00:00	70	2020-08-29 15:49:59+00:00	data/8xqez78McPe68up0tw09dCZbtFw2.jsonl	0 days 00:01:26.480000	Laying relaxing on sofa.	10	False	Low_intensity	2020-08-29	70.9418604651163	10.4067619168717	FALSE	FALSE
900	FM01K	2020-08-29 19:40:20.028000+00:00	60	2020-08-29 19:39:59+00:00	data/8xqez78McPe68up0tw09dCZbtFw2.jsonl	0 days 00:00:21.028000	Watching TV	10	False	Low_intensity	2020-08-29	70.9418604651163	10.4067619168717	FALSE	FALSE
901	FM01K	2020-08-30 08:03:36.522000+00:00	61	2020-08-30 07:59:59+00:00	data/8xqez78McPe68up0tw09dCZbtFw2.jsonl	0 days 00:03:37.522000	Making breakfast	10	False	Low_intensity	2020-08-30	70.9418604651163	10.4067619168717	FALSE	FALSE
902	FM01K	2020-08-30 08:58:54.426000+00:00	61	2020-08-30 08:49:59+00:00	data/8xqez78McPe68up0tw09dCZbtFw2.jsonl	0 days 00:08:55.426000	Watching tv.	10	False	Low_intensity	2020-08-30	70.9418604651163	10.4067619168717	FALSE	FALSE
903	FM01K	2020-08-30 12:19:24.952000+00:00	66	2020-08-30 12:09:59+00:00	data/8xqez78McPe68up0tw09dCZbtFw2.jsonl	0 days 00:09:25.952000	Walking outside and then eating lunch.	10	False	Low_intensity	2020-08-30	70.9418604651163	10.4067619168717	FALSE	FALSE
904	FM01K	2020-08-30 14:08:30.581000+00:00	61	2020-08-30 13:59:59+00:00	data/8xqez78McPe68up0tw09dCZbtFw2.jsonl	0 days 00:08:31.581000	Watching tv.	10	False	Low_intensity	2020-08-30	70.9418604651163	10.4067619168717	FALSE	FALSE
905	FM01K	2020-08-30 16:00:26.265000+00:00	70	2020-08-30 15:59:59+00:00	data/8xqez78McPe68up0tw09dCZbtFw2.jsonl	0 days 00:00:27.265000	Watching tv.	10	False	Low_intensity	2020-08-30	70.9418604651163	10.4067619168717	FALSE	FALSE
906	FM01K	2020-08-30 17:09:03.042000+00:00	62	2020-08-30 16:59:59+00:00	data/8xqez78McPe68up0tw09dCZbtFw2.jsonl	0 days 00:09:04.042000	Watching tv.	10	False	Low_intensity	2020-08-30	70.9418604651163	10.4067619168717	FALSE	FALSE
907	FM01K	2020-08-30 17:52:08.143000+00:00	61	2020-08-30 17:49:59+00:00	data/8xqez78McPe68up0tw09dCZbtFw2.jsonl	0 days 00:02:09.143000	Watching TV.	10	False	Low_intensity	2020-08-30	70.9418604651163	10.4067619168717	FALSE	FALSE
908	FM01K	2020-08-31 08:59:20.361000+00:00	68	2020-08-31 08:49:59+00:00	data/8xqez78McPe68up0tw09dCZbtFw2.jsonl	0 days 00:09:21.361000	Working at computer.	10	False	Low_intensity	2020-08-31	70.9418604651163	10.4067619168717	FALSE	FALSE
909	FM01K	2020-08-31 09:20:44.487000+00:00	64	2020-08-31 09:19:59+00:00	data/8xqez78McPe68up0tw09dCZbtFw2.jsonl	0 days 00:00:45.487000	Working at computer and drinking coffee.	10	False	High_intensity	2020-08-31	70.9418604651163	10.4067619168717	FALSE	FALSE
910	FM01K	2020-08-31 11:56:55.331000+00:00	65	2020-08-31 11:49:59+00:00	data/8xqez78McPe68up0tw09dCZbtFw2.jsonl	0 days 00:06:56.331000	Working at computer.	10	False	Low_intensity	2020-08-31	70.9418604651163	10.4067619168717	FALSE	FALSE
911	FM01K	2020-08-31 13:02:49.561000+00:00	59	2020-08-31 12:59:59+00:00	data/8xqez78McPe68up0tw09dCZbtFw2.jsonl	0 days 00:02:50.561000	Walked to shop, bought groceries, walked home.	10	False	Low_intensity	2020-08-31	70.9418604651163	10.4067619168717	FALSE	FALSE
912	FM01K	2020-08-31 16:54:41.360000+00:00	59	2020-08-31 16:49:59+00:00	data/8xqez78McPe68up0tw09dCZbtFw2.jsonl	0 days 00:04:42.360000	Workout then shower and now watching tv.	10	False	High_intensity	2020-08-31	70.9418604651163	10.4067619168717	FALSE	FALSE
913	FM01K	2020-08-31 17:07:37.582000+00:00	61	2020-08-31 16:59:59+00:00	data/8xqez78McPe68up0tw09dCZbtFw2.jsonl	0 days 00:07:38.582000	Watching tv.	10	False	Low_intensity	2020-08-31	70.9418604651163	10.4067619168717	FALSE	FALSE
914	FM01K	2020-09-01 10:03:09.280000+00:00	62	2020-09-01 09:59:59+00:00	data/8xqez78McPe68up0tw09dCZbtFw2.jsonl	0 days 00:03:10.280000	Working at computer.	10	False	Low_intensity	2020-09-01	70.9418604651163	10.4067619168717	FALSE	FALSE
915	FM01K	2020-09-01 13:22:53.282000+00:00	70	2020-09-01 13:19:59+00:00	data/8xqez78McPe68up0tw09dCZbtFw2.jsonl	0 days 00:02:54.282000	Working out	10	True	High_intensity	2020-09-01	70.9418604651163	10.4067619168717	FALSE	FALSE
916	FM01K	2020-09-01 17:03:20.908000+00:00	58	2020-09-01 16:59:59+00:00	data/8xqez78McPe68up0tw09dCZbtFw2.jsonl	0 days 00:03:21.908000	Watching tv.	10	False	Low_intensity	2020-09-01	70.9418604651163	10.4067619168717	FALSE	FALSE
917	FM01K	2020-09-01 18:04:11.087000+00:00	64	2020-09-01 17:59:59+00:00	data/8xqez78McPe68up0tw09dCZbtFw2.jsonl	0 days 00:04:12.087000	Watching tv.	10	False	Low_intensity	2020-09-01	70.9418604651163	10.4067619168717	FALSE	FALSE
918	FM01K	2020-09-01 18:53:22.421000+00:00	58	2020-09-01 18:49:59+00:00	data/8xqez78McPe68up0tw09dCZbtFw2.jsonl	0 days 00:03:23.421000	Scrolling through twitter.	10	False	Low_intensity	2020-09-01	70.9418604651163	10.4067619168717	FALSE	FALSE
919	FM01K	2020-09-02 16:38:03.380000+00:00	72	2020-09-02 16:29:59+00:00	data/8xqez78McPe68up0tw09dCZbtFw2.jsonl	0 days 00:08:04.380000	Watching TV.	10	False	Low_intensity	2020-09-02	70.9418604651163	10.4067619168717	FALSE	FALSE
920	FM01K	2020-09-02 17:15:13.508000+00:00	64	2020-09-02 17:09:59+00:00	data/8xqez78McPe68up0tw09dCZbtFw2.jsonl	0 days 00:05:14.508000	Messaging friends and watching tv.	10	False	Low_intensity	2020-09-02	70.9418604651163	10.4067619168717	FALSE	FALSE
921	FM01K	2020-09-02 17:31:58.375000+00:00	64	2020-09-02 17:29:59+00:00	data/8xqez78McPe68up0tw09dCZbtFw2.jsonl	0 days 00:01:59.375000	Watching tv and messaging friends.	10	False	Low_intensity	2020-09-02	70.9418604651163	10.4067619168717	FALSE	FALSE
922	FM01K	2020-09-02 18:32:58.586000+00:00	60	2020-09-02 18:29:59+00:00	data/8xqez78McPe68up0tw09dCZbtFw2.jsonl	0 days 00:02:59.586000	Watching TV.	10	False	Low_intensity	2020-09-02	70.9418604651163	10.4067619168717	FALSE	FALSE
923	FM01K	2020-09-03 08:12:30.612000+00:00	62	2020-09-03 08:09:59+00:00	data/8xqez78McPe68up0tw09dCZbtFw2.jsonl	0 days 00:02:31.612000	Working at computer.	10	False	Low_intensity	2020-09-03	70.9418604651163	10.4067619168717	FALSE	FALSE
924	FM01K	2020-09-03 09:20:36.775000+00:00	58	2020-09-03 09:19:59+00:00	data/8xqez78McPe68up0tw09dCZbtFw2.jsonl	0 days 00:00:37.775000	Walked to shop, worked at computer upon return.	10	False	Low_intensity	2020-09-03	70.9418604651163	10.4067619168717	FALSE	FALSE
925	FM01K	2020-09-03 09:51:31.230000+00:00	60	2020-09-03 09:49:59+00:00	data/8xqez78McPe68up0tw09dCZbtFw2.jsonl	0 days 00:01:32.230000	Drinking coffee and working at computer.	10	False	High_intensity	2020-09-03	70.9418604651163	10.4067619168717	FALSE	FALSE
926	FM01K	2020-09-03 13:02:20.744000+00:00	62	2020-09-03 12:59:59+00:00	data/8xqez78McPe68up0tw09dCZbtFw2.jsonl	0 days 00:02:21.744000	Made lunch and folded laundry	10	False	Low_intensity	2020-09-03	70.9418604651163	10.4067619168717	FALSE	FALSE
927	FM01K	2020-09-03 13:55:27.859000+00:00	60	2020-09-03 13:49:59+00:00	data/8xqez78McPe68up0tw09dCZbtFw2.jsonl	0 days 00:05:28.859000	Watching tv.	10	False	Low_intensity	2020-09-03	70.9418604651163	10.4067619168717	FALSE	FALSE
928	FM01K	2020-09-03 14:51:30.004000+00:00	65	2020-09-03 14:49:59+00:00	data/8xqez78McPe68up0tw09dCZbtFw2.jsonl	0 days 00:01:31.004000	At home just moving around.	10	False	Low_intensity	2020-09-03	70.9418604651163	10.4067619168717	FALSE	FALSE
929	FM01K	2020-09-03 16:06:33.258000+00:00	61	2020-09-03 15:59:59+00:00	data/8xqez78McPe68up0tw09dCZbtFw2.jsonl	0 days 00:06:34.258000	Walking outdoors. Then cooking dinner.	7	False	Low_intensity	2020-09-03	70.9418604651163	10.4067619168717	FALSE	FALSE
930	FM01K	2020-09-03 17:05:18.296000+00:00	63	2020-09-03 16:59:59+00:00	data/8xqez78McPe68up0tw09dCZbtFw2.jsonl	0 days 00:05:19.296000	Watching TV.	10	False	Low_intensity	2020-09-03	70.9418604651163	10.4067619168717	FALSE	FALSE
931	FM01K	2020-09-03 17:37:33.674000+00:00	71	2020-09-03 17:29:59+00:00	data/8xqez78McPe68up0tw09dCZbtFw2.jsonl	0 days 00:07:34.674000	Watching TV.	10	False	Low_intensity	2020-09-03	70.9418604651163	10.4067619168717	FALSE	FALSE
932	FM01K	2020-09-03 19:27:59.118000+00:00	68	2020-09-03 19:19:59+00:00	data/8xqez78McPe68up0tw09dCZbtFw2.jsonl	0 days 00:08:00.118000	Shower and relax	10	False	Low_intensity	2020-09-03	70.9418604651163	10.4067619168717	FALSE	FALSE
933	FM01K	2020-09-04 11:55:17.897000+00:00	88	2020-09-04 11:49:59+00:00	data/8xqez78McPe68up0tw09dCZbtFw2.jsonl	0 days 00:05:18.897000	Travelling on bus.	10	False	Low_intensity	2020-09-04	70.9418604651163	10.4067619168717	TRUE	FALSE
934	FM01K	2020-09-04 12:17:13.753000+00:00	89	2020-09-04 12:09:59+00:00	data/8xqez78McPe68up0tw09dCZbtFw2.jsonl	0 days 00:07:14.753000	Bus travel.	10	False	Low_intensity	2020-09-04	70.9418604651163	10.4067619168717	TRUE	FALSE
935	FM01K	2020-09-08 09:34:41.965000+00:00	68	2020-09-08 09:29:59+00:00	data/tJ7ElQCfC3Yl3smsI9SPbhQUvxt2.jsonl	0 days 00:04:42.965000	Working at computer.	10	False	Low_intensity	2020-09-08	70.9418604651163	10.4067619168717	FALSE	FALSE
936	FM01K	2020-09-08 10:08:04.565000+00:00	64	2020-09-08 09:59:59+00:00	data/tJ7ElQCfC3Yl3smsI9SPbhQUvxt2.jsonl	0 days 00:08:05.565000	Working at computer.	10	False	Low_intensity	2020-09-08	70.9418604651163	10.4067619168717	FALSE	FALSE
937	FM01K	2020-09-08 10:19:01.531000+00:00	64	2020-09-08 10:09:59+00:00	data/tJ7ElQCfC3Yl3smsI9SPbhQUvxt2.jsonl	0 days 00:09:02.531000	Working at computer.	10	False	Low_intensity	2020-09-08	70.9418604651163	10.4067619168717	FALSE	FALSE
938	FM01K	2020-09-08 16:58:52.781000+00:00	64	2020-09-08 16:49:59+00:00	data/tJ7ElQCfC3Yl3smsI9SPbhQUvxt2.jsonl	0 days 00:08:53.781000	Watching tv.	10	False	Low_intensity	2020-09-08	70.9418604651163	10.4067619168717	FALSE	FALSE
939	FM01K	2020-09-08 19:21:54.031000+00:00	70	2020-09-08 19:19:59+00:00	data/tJ7ElQCfC3Yl3smsI9SPbhQUvxt2.jsonl	0 days 00:01:55.031000	Watching tv.	10	False	Low_intensity	2020-09-08	70.9418604651163	10.4067619168717	FALSE	FALSE
940	FM01K	2020-09-09 08:18:12.357000+00:00	62	2020-09-09 08:09:59+00:00	data/tJ7ElQCfC3Yl3smsI9SPbhQUvxt2.jsonl	0 days 00:08:13.357000	In bed.	10	False	Low_intensity	2020-09-09	70.9418604651163	10.4067619168717	FALSE	FALSE
941	FM01K	2020-09-09 09:04:07.656000+00:00	61	2020-09-09 08:59:59+00:00	data/tJ7ElQCfC3Yl3smsI9SPbhQUvxt2.jsonl	0 days 00:04:08.656000	Watching tv.	10	False	Low_intensity	2020-09-09	70.9418604651163	10.4067619168717	FALSE	FALSE
942	FM01K	2020-09-09 11:36:00.271000+00:00	75	2020-09-09 11:29:59+00:00	data/tJ7ElQCfC3Yl3smsI9SPbhQUvxt2.jsonl	0 days 00:06:01.271000	Watching tv.	10	False	Low_intensity	2020-09-09	70.9418604651163	10.4067619168717	FALSE	FALSE
943	FM01K	2020-09-09 12:33:17.296000+00:00	76	2020-09-09 12:29:59+00:00	data/tJ7ElQCfC3Yl3smsI9SPbhQUvxt2.jsonl	0 days 00:03:18.296000	Watching tv and replying to emails.	10	False	Low_intensity	2020-09-09	70.9418604651163	10.4067619168717	FALSE	FALSE
944	FM01K	2020-09-09 12:44:08.262000+00:00	69	2020-09-09 12:39:59+00:00	data/tJ7ElQCfC3Yl3smsI9SPbhQUvxt2.jsonl	0 days 00:04:09.262000	Watching tv and emails.	10	False	Low_intensity	2020-09-09	70.9418604651163	10.4067619168717	FALSE	FALSE
945	FM01K	2020-09-09 13:39:09.645000+00:00	73	2020-09-09 13:29:59+00:00	data/tJ7ElQCfC3Yl3smsI9SPbhQUvxt2.jsonl	0 days 00:09:10.645000	Cleaning and showering	10	False	Low_intensity	2020-09-09	70.9418604651163	10.4067619168717	FALSE	FALSE
946	FM01K	2020-09-10 08:03:51.567000+00:00	65	2020-09-10 07:59:59+00:00	data/tJ7ElQCfC3Yl3smsI9SPbhQUvxt2.jsonl	0 days 00:03:52.567000	Making breakfast.	10	False	Low_intensity	2020-09-10	70.9418604651163	10.4067619168717	FALSE	FALSE
947	FM01K	2020-09-10 13:39:24.783000+00:00	67	2020-09-10 13:29:59+00:00	data/tJ7ElQCfC3Yl3smsI9SPbhQUvxt2.jsonl	0 days 00:09:25.783000	Reading.	10	False	Low_intensity	2020-09-10	70.9418604651163	10.4067619168717	FALSE	FALSE
948	FM01K	2020-09-10 15:18:39.116000+00:00	75	2020-09-10 15:09:59+00:00	data/tJ7ElQCfC3Yl3smsI9SPbhQUvxt2.jsonl	0 days 00:08:40.116000	Walking briskly	8	True	High_intensity	2020-09-10	70.9418604651163	10.4067619168717	FALSE	FALSE
949	FM01K	2020-09-10 19:16:13.161000+00:00	69	2020-09-10 19:09:59+00:00	data/tJ7ElQCfC3Yl3smsI9SPbhQUvxt2.jsonl	0 days 00:06:14.161000	Watching tv.	10	False	Low_intensity	2020-09-10	70.9418604651163	10.4067619168717	FALSE	FALSE
950	FM01K	2020-09-10 19:22:28.633000+00:00	64	2020-09-10 19:19:59+00:00	data/tJ7ElQCfC3Yl3smsI9SPbhQUvxt2.jsonl	0 days 00:02:29.633000	Watching tv.	10	False	Low_intensity	2020-09-10	70.9418604651163	10.4067619168717	FALSE	FALSE
951	FM01K	2020-09-11 12:31:46.326000+00:00	67	2020-09-11 12:29:59+00:00	data/tJ7ElQCfC3Yl3smsI9SPbhQUvxt2.jsonl	0 days 00:01:47.326000	Working at computer.	10	False	Low_intensity	2020-09-11	70.9418604651163	10.4067619168717	FALSE	FALSE
952	FM01K	2020-09-11 13:45:04.657000+00:00	64	2020-09-11 13:39:59+00:00	data/tJ7ElQCfC3Yl3smsI9SPbhQUvxt2.jsonl	0 days 00:05:05.657000	Online meeting.	10	False	Low_intensity	2020-09-11	70.9418604651163	10.4067619168717	FALSE	FALSE
953	FM01K	2020-09-11 14:13:53.605000+00:00	79	2020-09-11 14:09:59+00:00	data/tJ7ElQCfC3Yl3smsI9SPbhQUvxt2.jsonl	0 days 00:03:54.605000	Walking to shop	7	True	Low_intensity	2020-09-11	70.9418604651163	10.4067619168717	FALSE	FALSE
954	FM01K	2020-09-11 18:05:54.940000+00:00	75	2020-09-11 17:59:59+00:00	data/tJ7ElQCfC3Yl3smsI9SPbhQUvxt2.jsonl	0 days 00:05:55.940000	Dinner and drinks with friends.	10	False	Low_intensity	2020-09-11	70.9418604651163	10.4067619168717	FALSE	FALSE
955	FM01K	2020-09-11 18:26:42.505000+00:00	80	2020-09-11 18:19:59+00:00	data/tJ7ElQCfC3Yl3smsI9SPbhQUvxt2.jsonl	0 days 00:06:43.505000	Watching tv.	10	False	Low_intensity	2020-09-11	70.9418604651163	10.4067619168717	FALSE	FALSE
956	FM01K	2020-09-12 10:26:49.127000+00:00	70	2020-09-12 10:19:59+00:00	data/tJ7ElQCfC3Yl3smsI9SPbhQUvxt2.jsonl	0 days 00:06:50.127000	Reading a book	10	False	Low_intensity	2020-09-12	70.9418604651163	10.4067619168717	FALSE	FALSE
957	FM01K	2020-09-12 12:43:55.863000+00:00	69	2020-09-12 12:39:59+00:00	data/tJ7ElQCfC3Yl3smsI9SPbhQUvxt2.jsonl	0 days 00:03:56.863000	Reading a book. Eating lunch.	10	False	Low_intensity	2020-09-12	70.9418604651163	10.4067619168717	FALSE	FALSE
958	FM01K	2020-09-12 14:11:50.336000+00:00	75	2020-09-12 14:09:59+00:00	data/tJ7ElQCfC3Yl3smsI9SPbhQUvxt2.jsonl	0 days 00:01:51.336000	Watching tv.	10	False	Low_intensity	2020-09-12	70.9418604651163	10.4067619168717	FALSE	FALSE
959	FM01K	2020-09-12 15:10:33.291000+00:00	71	2020-09-12 15:09:59+00:00	data/tJ7ElQCfC3Yl3smsI9SPbhQUvxt2.jsonl	0 days 00:00:34.291000	Cutting hair	6	True	Low_intensity	2020-09-12	70.9418604651163	10.4067619168717	FALSE	FALSE
960	FM01K	2020-09-12 18:23:57.605000+00:00	75	2020-09-12 18:19:59+00:00	data/tJ7ElQCfC3Yl3smsI9SPbhQUvxt2.jsonl	0 days 00:03:58.605000	Watching tv.	10	False	Low_intensity	2020-09-12	70.9418604651163	10.4067619168717	FALSE	FALSE
961	FM01K	2020-09-13 10:11:40.070000+00:00	67	2020-09-13 10:09:59+00:00	data/tJ7ElQCfC3Yl3smsI9SPbhQUvxt2.jsonl	0 days 00:01:41.070000	Reading.	10	False	Low_intensity	2020-09-13	70.9418604651163	10.4067619168717	FALSE	FALSE
962	FM01K	2020-09-13 11:47:17.668000+00:00	74	2020-09-13 11:39:59+00:00	data/tJ7ElQCfC3Yl3smsI9SPbhQUvxt2.jsonl	0 days 00:07:18.668000	Getting coffee.	10	False	High_intensity	2020-09-13	70.9418604651163	10.4067619168717	FALSE	FALSE
963	FM01K	2020-09-13 12:40:31.451000+00:00	76	2020-09-13 12:39:59+00:00	data/tJ7ElQCfC3Yl3smsI9SPbhQUvxt2.jsonl	0 days 00:00:32.451000	Walking in the woods.	7	True	Low_intensity	2020-09-13	70.9418604651163	10.4067619168717	FALSE	FALSE
964	FM01K	2020-09-13 19:23:04.638000+00:00	70	2020-09-13 19:19:59+00:00	data/tJ7ElQCfC3Yl3smsI9SPbhQUvxt2.jsonl	0 days 00:03:05.638000	Watching TV.	10	False	Low_intensity	2020-09-13	70.9418604651163	10.4067619168717	FALSE	FALSE
965	FM01K	2020-09-14 09:57:34.637000+00:00	68	2020-09-14 09:49:59+00:00	data/tJ7ElQCfC3Yl3smsI9SPbhQUvxt2.jsonl	0 days 00:07:35.637000	Working at computer.	10	False	Low_intensity	2020-09-14	70.9418604651163	10.4067619168717	FALSE	FALSE
966	FM01K	2020-09-14 11:03:24.481000+00:00	61	2020-09-14 10:59:59+00:00	data/tJ7ElQCfC3Yl3smsI9SPbhQUvxt2.jsonl	0 days 00:03:25.481000	Working at computer.	10	False	Low_intensity	2020-09-14	70.9418604651163	10.4067619168717	FALSE	FALSE
967	FM01K	2020-09-14 11:14:19.489000+00:00	63	2020-09-14 11:09:59+00:00	data/tJ7ElQCfC3Yl3smsI9SPbhQUvxt2.jsonl	0 days 00:04:20.489000	Working at computer.	10	False	Low_intensity	2020-09-14	70.9418604651163	10.4067619168717	FALSE	FALSE
968	FM01K	2020-09-14 17:31:56.836000+00:00	68	2020-09-14 17:29:59+00:00	data/tJ7ElQCfC3Yl3smsI9SPbhQUvxt2.jsonl	0 days 00:01:57.836000	Watching TV.	10	False	Low_intensity	2020-09-14	70.9418604651163	10.4067619168717	FALSE	FALSE
969	FM01K	2020-09-15 11:38:35.685000+00:00	68	2020-09-15 11:29:59+00:00	data/tJ7ElQCfC3Yl3smsI9SPbhQUvxt2.jsonl	0 days 00:08:36.685000	Working at computer.	10	False	Low_intensity	2020-09-15	70.9418604651163	10.4067619168717	FALSE	FALSE
970	FM01K	2020-09-15 12:33:26.485000+00:00	74	2020-09-15 12:29:59+00:00	data/tJ7ElQCfC3Yl3smsI9SPbhQUvxt2.jsonl	0 days 00:03:27.485000	Working at computer.	10	False	Low_intensity	2020-09-15	70.9418604651163	10.4067619168717	FALSE	FALSE
971	FM01K	2020-09-15 14:25:57.546000+00:00	94	2020-09-15 14:19:59+00:00	data/tJ7ElQCfC3Yl3smsI9SPbhQUvxt2.jsonl	0 days 00:05:58.546000	Working out.	10	True	High_intensity	2020-09-15	70.9418604651163	10.4067619168717	TRUE	FALSE
972	FM01K	2020-09-15 14:47:59.506000+00:00	79	2020-09-15 14:39:59+00:00	data/tJ7ElQCfC3Yl3smsI9SPbhQUvxt2.jsonl	0 days 00:08:00.506000	Working out.	10	True	High_intensity	2020-09-15	70.9418604651163	10.4067619168717	FALSE	FALSE
973	JA12ED	2020-08-17 09:02:50.199000+00:00	125	2020-08-17 08:59:59+00:00	data/QFhRhgpJjRczFxq7QEvn7fmZvUG2.jsonl	0 days 00:02:51.199000	Walked into town and entered a pharmacy	7	True	Low_intensity	2020-08-17	71.5357142857143	11.9023251474384	TRUE	FALSE
974	JA12ED	2020-08-17 14:43:29.975000+00:00	67	2020-08-17 14:39:59+00:00	data/QFhRhgpJjRczFxq7QEvn7fmZvUG2.jsonl	0 days 00:03:30.975000	Having a rest	6	False	Low_intensity	2020-08-17	71.5357142857143	11.9023251474384	FALSE	FALSE
975	JA12ED	2020-08-17 15:18:22.703000+00:00	69	2020-08-17 15:09:59+00:00	data/QFhRhgpJjRczFxq7QEvn7fmZvUG2.jsonl	0 days 00:08:23.703000	Making and eating dinner	4	True	Low_intensity	2020-08-17	71.5357142857143	11.9023251474384	FALSE	FALSE
976	JA12ED	2020-08-21 18:06:07.891000+00:00	80	2020-08-21 17:59:59+00:00	data/QFhRhgpJjRczFxq7QEvn7fmZvUG2.jsonl	0 days 00:06:08.891000	Eating dinner and relaxing	7	False	Low_intensity	2020-08-21	71.5357142857143	11.9023251474384	FALSE	FALSE
977	JA12ED	2020-08-24 14:15:16.207000+00:00	75	2020-08-24 14:09:59+00:00	data/QFhRhgpJjRczFxq7QEvn7fmZvUG2.jsonl	0 days 00:05:17.207000	Looking at postdoc funding opportunities	5	True	Low_intensity	2020-08-24	71.5357142857143	11.9023251474384	FALSE	FALSE
978	JA12ED	2020-08-25 08:35:49.616000+00:00	87	2020-08-25 08:29:59+00:00	data/QFhRhgpJjRczFxq7QEvn7fmZvUG2.jsonl	0 days 00:05:50.616000	Walking to work	7	True	Low_intensity	2020-08-25	71.5357142857143	11.9023251474384	TRUE	FALSE
979	JA12ED	2020-08-25 09:17:07.814000+00:00	73	2020-08-25 09:09:59+00:00	data/QFhRhgpJjRczFxq7QEvn7fmZvUG2.jsonl	0 days 00:07:08.814000	Trying to fix code	7	True	Low_intensity	2020-08-25	71.5357142857143	11.9023251474384	FALSE	FALSE
980	JA12ED	2020-08-25 14:05:53.783000+00:00	64	2020-08-25 13:59:59+00:00	data/QFhRhgpJjRczFxq7QEvn7fmZvUG2.jsonl	0 days 00:05:54.783000	Reading	6	False	Low_intensity	2020-08-25	71.5357142857143	11.9023251474384	FALSE	FALSE
981	JA12ED	2020-08-25 17:12:13.930000+00:00	68	2020-08-25 17:09:59+00:00	data/QFhRhgpJjRczFxq7QEvn7fmZvUG2.jsonl	0 days 00:02:14.930000	Reading a paper	4	False	Low_intensity	2020-08-25	71.5357142857143	11.9023251474384	FALSE	FALSE
982	JA12ED	2020-08-26 11:09:03.639000+00:00	72	2020-08-26 10:59:59+00:00	data/QFhRhgpJjRczFxq7QEvn7fmZvUG2.jsonl	0 days 00:09:04.639000	Reading	4	False	Low_intensity	2020-08-26	71.5357142857143	11.9023251474384	FALSE	FALSE
983	JA12ED	2020-08-26 19:37:41.954000+00:00	68	2020-08-26 19:29:59+00:00	data/QFhRhgpJjRczFxq7QEvn7fmZvUG2.jsonl	0 days 00:07:42.954000	Resting	7	False	Low_intensity	2020-08-26	71.5357142857143	11.9023251474384	FALSE	FALSE
984	JA12ED	2020-08-29 17:58:35.304000+00:00	78	2020-08-29 17:49:59+00:00	data/QFhRhgpJjRczFxq7QEvn7fmZvUG2.jsonl	0 days 00:08:36.304000	Sleeping	7	False	Low_intensity	2020-08-29	71.5357142857143	11.9023251474384	FALSE	FALSE
985	JA12ED	2020-08-30 15:46:52.520000+00:00	65	2020-08-30 15:39:59+00:00	data/QFhRhgpJjRczFxq7QEvn7fmZvUG2.jsonl	0 days 00:06:53.520000	Resting	8	False	Low_intensity	2020-08-30	71.5357142857143	11.9023251474384	FALSE	FALSE
986	JA12ED	2020-08-30 16:41:54.340000+00:00	67	2020-08-30 16:39:59+00:00	data/QFhRhgpJjRczFxq7QEvn7fmZvUG2.jsonl	0 days 00:01:55.340000	Resting	8	False	Low_intensity	2020-08-30	71.5357142857143	11.9023251474384	FALSE	FALSE
987	JA12ED	2020-08-30 17:25:03.065000+00:00	64	2020-08-30 17:19:59+00:00	data/QFhRhgpJjRczFxq7QEvn7fmZvUG2.jsonl	0 days 00:05:04.065000	Reading	6	False	Low_intensity	2020-08-30	71.5357142857143	11.9023251474384	FALSE	FALSE
988	JA12ED	2020-08-31 18:22:45.871000+00:00	67	2020-08-31 18:19:59+00:00	data/QFhRhgpJjRczFxq7QEvn7fmZvUG2.jsonl	0 days 00:02:46.871000	Yoga then watching TV	5	False	High_intensity	2020-08-31	71.5357142857143	11.9023251474384	FALSE	FALSE
989	JA12ED	2020-08-31 18:41:41.017000+00:00	65	2020-08-31 18:39:59+00:00	data/QFhRhgpJjRczFxq7QEvn7fmZvUG2.jsonl	0 days 00:01:42.017000	Watching tv	8	False	Low_intensity	2020-08-31	71.5357142857143	11.9023251474384	FALSE	FALSE
990	JA12ED	2020-09-01 13:44:02.153000+00:00	70	2020-09-01 13:39:59+00:00	data/QFhRhgpJjRczFxq7QEvn7fmZvUG2.jsonl	0 days 00:04:03.153000	Reading	7	False	Low_intensity	2020-09-01	71.5357142857143	11.9023251474384	FALSE	FALSE
991	JA12ED	2020-09-01 14:56:34.577000+00:00	69	2020-09-01 14:49:59+00:00	data/QFhRhgpJjRczFxq7QEvn7fmZvUG2.jsonl	0 days 00:06:35.577000	Working	6	True	Low_intensity	2020-09-01	71.5357142857143	11.9023251474384	FALSE	FALSE
992	JA12ED	2020-09-03 13:17:22.206000+00:00	77	2020-09-03 13:09:59+00:00	data/QFhRhgpJjRczFxq7QEvn7fmZvUG2.jsonl	0 days 00:07:23.206000	Coding	7	True	Low_intensity	2020-09-03	71.5357142857143	11.9023251474384	FALSE	FALSE
993	JA12ED	2020-09-06 15:14:41.293000+00:00	67	2020-09-06 15:09:59+00:00	data/QFhRhgpJjRczFxq7QEvn7fmZvUG2.jsonl	0 days 00:04:42.293000	Resting	5	False	Low_intensity	2020-09-06	71.5357142857143	11.9023251474384	FALSE	FALSE
994	JA12ED	2020-09-06 16:31:42.798000+00:00	71	2020-09-06 16:29:59+00:00	data/QFhRhgpJjRczFxq7QEvn7fmZvUG2.jsonl	0 days 00:01:43.798000	Sleeping	7	False	Low_intensity	2020-09-06	71.5357142857143	11.9023251474384	FALSE	FALSE
995	JA12ED	2020-09-07 13:55:57.170000+00:00	66	2020-09-07 13:49:59+00:00	data/QFhRhgpJjRczFxq7QEvn7fmZvUG2.jsonl	0 days 00:05:58.170000	Reading	8	False	Low_intensity	2020-09-07	71.5357142857143	11.9023251474384	FALSE	FALSE
996	JA12ED	2020-09-07 17:43:05.077000+00:00	62	2020-09-07 17:39:59+00:00	data/QFhRhgpJjRczFxq7QEvn7fmZvUG2.jsonl	0 days 00:03:06.077000	Watching TV	6	False	Low_intensity	2020-09-07	71.5357142857143	11.9023251474384	FALSE	FALSE
997	JA12ED	2020-09-07 19:45:51.043000+00:00	64	2020-09-07 19:39:59+00:00	data/QFhRhgpJjRczFxq7QEvn7fmZvUG2.jsonl	0 days 00:05:52.043000	Watching TV	8	False	Low_intensity	2020-09-07	71.5357142857143	11.9023251474384	FALSE	FALSE
998	JA12ED	2020-09-08 14:44:39.401000+00:00	64	2020-09-08 14:39:59+00:00	data/QFhRhgpJjRczFxq7QEvn7fmZvUG2.jsonl	0 days 00:04:40.401000	Reading	6	False	Low_intensity	2020-09-08	71.5357142857143	11.9023251474384	FALSE	FALSE
999	JA12ED	2020-09-11 16:28:58.348000+00:00	71	2020-09-11 16:19:59+00:00	data/QFhRhgpJjRczFxq7QEvn7fmZvUG2.jsonl	0 days 00:08:59.348000	Coding	6	True	Low_intensity	2020-09-11	71.5357142857143	11.9023251474384	FALSE	FALSE
1000	JA12ED	2020-09-13 11:04:27.128000+00:00	68	2020-09-13 10:59:59+00:00	data/QFhRhgpJjRczFxq7QEvn7fmZvUG2.jsonl	0 days 00:04:28.128000	Watching tv	7	False	Low_intensity	2020-09-13	71.5357142857143	11.9023251474384	FALSE	FALSE
1001	MK05SR	2020-07-31 16:37:09.913000+00:00	71	2020-07-31 16:29:59+00:00	data/DkiI9oxYUONMtcQ1er7b6xB89Vi1.jsonl	0 days 00:07:10.913000	Watching TV	8	False	Low_intensity	2020-07-31	72.3924050632911	6.31931861289301	FALSE	FALSE
1002	MK05SR	2020-08-01 12:29:44.705000+00:00	75	2020-08-01 12:19:59+00:00	data/DkiI9oxYUONMtcQ1er7b6xB89Vi1.jsonl	0 days 00:09:45.705000	Watching a film	6	False	Low_intensity	2020-08-01	72.3924050632911	6.31931861289301	FALSE	FALSE
1003	MK05SR	2020-08-01 12:51:47.029000+00:00	76	2020-08-01 12:49:59+00:00	data/DkiI9oxYUONMtcQ1er7b6xB89Vi1.jsonl	0 days 00:01:48.029000	Eating and reading	8	False	Low_intensity	2020-08-01	72.3924050632911	6.31931861289301	FALSE	FALSE
1004	MK05SR	2020-08-01 13:02:39.390000+00:00	64	2020-08-01 12:59:59+00:00	data/DkiI9oxYUONMtcQ1er7b6xB89Vi1.jsonl	0 days 00:02:40.390000	Reading	7	False	Low_intensity	2020-08-01	72.3924050632911	6.31931861289301	FALSE	FALSE
1005	MK05SR	2020-08-02 13:56:52.941000+00:00	72	2020-08-02 13:49:59+00:00	data/DkiI9oxYUONMtcQ1er7b6xB89Vi1.jsonl	0 days 00:06:53.941000	Eating lunch	9	False	Low_intensity	2020-08-02	72.3924050632911	6.31931861289301	FALSE	FALSE
1006	MK05SR	2020-08-02 15:06:48.407000+00:00	74	2020-08-02 14:59:59+00:00	data/DkiI9oxYUONMtcQ1er7b6xB89Vi1.jsonl	0 days 00:06:49.407000	Walking	6	True	Low_intensity	2020-08-02	72.3924050632911	6.31931861289301	FALSE	FALSE
1007	MK05SR	2020-08-02 16:58:26.245000+00:00	74	2020-08-02 16:49:59+00:00	data/DkiI9oxYUONMtcQ1er7b6xB89Vi1.jsonl	0 days 00:08:27.245000	Reading	7	False	Low_intensity	2020-08-02	72.3924050632911	6.31931861289301	FALSE	FALSE
1008	MK05SR	2020-08-02 17:46:36.623000+00:00	72	2020-08-02 17:39:59+00:00	data/DkiI9oxYUONMtcQ1er7b6xB89Vi1.jsonl	0 days 00:06:37.623000	Cooking	5	False	Low_intensity	2020-08-02	72.3924050632911	6.31931861289301	FALSE	FALSE
1009	MK05SR	2020-08-02 18:37:42.835000+00:00	76	2020-08-02 18:29:59+00:00	data/DkiI9oxYUONMtcQ1er7b6xB89Vi1.jsonl	0 days 00:07:43.835000	Eating dinner	8	False	Low_intensity	2020-08-02	72.3924050632911	6.31931861289301	FALSE	FALSE
1010	MK05SR	2020-08-03 11:23:50.607000+00:00	64	2020-08-03 11:19:59+00:00	data/DkiI9oxYUONMtcQ1er7b6xB89Vi1.jsonl	0 days 00:03:51.607000	Napping	5	False	Low_intensity	2020-08-03	72.3924050632911	6.31931861289301	FALSE	FALSE
1011	MK05SR	2020-08-03 12:40:42.015000+00:00	70	2020-08-03 12:39:59+00:00	data/DkiI9oxYUONMtcQ1er7b6xB89Vi1.jsonl	0 days 00:00:43.015000	Eating	6	False	Low_intensity	2020-08-03	72.3924050632911	6.31931861289301	FALSE	FALSE
1012	MK05SR	2020-08-04 08:37:11.330000+00:00	87	2020-08-04 08:29:59+00:00	data/DkiI9oxYUONMtcQ1er7b6xB89Vi1.jsonl	0 days 00:07:12.330000	Rock climbing	9	True	High_intensity	2020-08-04	72.3924050632911	6.31931861289301	TRUE	FALSE
1013	MK05SR	2020-08-04 16:57:42.889000+00:00	75	2020-08-04 16:49:59+00:00	data/DkiI9oxYUONMtcQ1er7b6xB89Vi1.jsonl	0 days 00:07:43.889000	Sitting	7	False	Low_intensity	2020-08-04	72.3924050632911	6.31931861289301	FALSE	FALSE
1014	MK05SR	2020-08-04 17:46:25.633000+00:00	75	2020-08-04 17:39:59+00:00	data/DkiI9oxYUONMtcQ1er7b6xB89Vi1.jsonl	0 days 00:06:26.633000	Sitting	7	False	Low_intensity	2020-08-04	72.3924050632911	6.31931861289301	FALSE	FALSE
1015	MK05SR	2020-08-04 19:37:31.973000+00:00	72	2020-08-04 19:29:59+00:00	data/DkiI9oxYUONMtcQ1er7b6xB89Vi1.jsonl	0 days 00:07:32.973000	Setting up the van	7	True	Low_intensity	2020-08-04	72.3924050632911	6.31931861289301	FALSE	FALSE
1016	MK05SR	2020-08-05 17:44:38.852000+00:00	74	2020-08-05 17:39:59+00:00	data/DkiI9oxYUONMtcQ1er7b6xB89Vi1.jsonl	0 days 00:04:39.852000	Warning up for singing	3	True	Low_intensity	2020-08-05	72.3924050632911	6.31931861289301	FALSE	FALSE
1017	MK05SR	2020-08-05 18:30:17.548000+00:00	70	2020-08-05 18:29:59+00:00	data/DkiI9oxYUONMtcQ1er7b6xB89Vi1.jsonl	0 days 00:00:18.548000	Singing	6	True	Low_intensity	2020-08-05	72.3924050632911	6.31931861289301	FALSE	FALSE
1018	MK05SR	2020-08-06 09:07:04.377000+00:00	99	2020-08-06 08:59:59+00:00	data/DkiI9oxYUONMtcQ1er7b6xB89Vi1.jsonl	0 days 00:07:05.377000	Climbing	10	True	High_intensity	2020-08-06	72.3924050632911	6.31931861289301	TRUE	FALSE
1019	MK05SR	2020-08-06 11:05:16.933000+00:00	68	2020-08-06 10:59:59+00:00	data/DkiI9oxYUONMtcQ1er7b6xB89Vi1.jsonl	0 days 00:05:17.933000	Cycling	5	True	High_intensity	2020-08-06	72.3924050632911	6.31931861289301	FALSE	FALSE
1020	MK05SR	2020-08-06 11:49:17.398000+00:00	64	2020-08-06 11:39:59+00:00	data/DkiI9oxYUONMtcQ1er7b6xB89Vi1.jsonl	0 days 00:09:18.398000	Cooking	5	False	Low_intensity	2020-08-06	72.3924050632911	6.31931861289301	FALSE	FALSE
1021	MK05SR	2020-08-06 16:12:30+00:00	65	2020-08-06 16:09:59+00:00	data/DkiI9oxYUONMtcQ1er7b6xB89Vi1.jsonl	0 days 00:02:31	Napping	5	False	Low_intensity	2020-08-06	72.3924050632911	6.31931861289301	FALSE	FALSE
1022	MK05SR	2020-08-07 08:51:04.207000+00:00	68	2020-08-07 08:49:59+00:00	data/DkiI9oxYUONMtcQ1er7b6xB89Vi1.jsonl	0 days 00:01:05.207000	Reading	7	False	Low_intensity	2020-08-07	72.3924050632911	6.31931861289301	FALSE	FALSE
1023	MK05SR	2020-08-07 16:06:05.645000+00:00	79	2020-08-07 15:59:59+00:00	data/DkiI9oxYUONMtcQ1er7b6xB89Vi1.jsonl	0 days 00:06:06.645000	Eating	6	False	Low_intensity	2020-08-07	72.3924050632911	6.31931861289301	TRUE	FALSE
1024	MK05SR	2020-08-07 19:55:53.339000+00:00	72	2020-08-07 19:49:59+00:00	data/DkiI9oxYUONMtcQ1er7b6xB89Vi1.jsonl	0 days 00:05:54.339000	Cooking	3	False	Low_intensity	2020-08-07	72.3924050632911	6.31931861289301	FALSE	FALSE
1025	MK05SR	2020-08-08 11:22:36.525000+00:00	67	2020-08-08 11:19:59+00:00	data/DkiI9oxYUONMtcQ1er7b6xB89Vi1.jsonl	0 days 00:02:37.525000	Reading	3	False	Low_intensity	2020-08-08	72.3924050632911	6.31931861289301	FALSE	FALSE
1026	MK05SR	2020-08-08 15:05:57.325000+00:00	75	2020-08-08 14:59:59+00:00	data/DkiI9oxYUONMtcQ1er7b6xB89Vi1.jsonl	0 days 00:05:58.325000	Watching TV	8	False	Low_intensity	2020-08-08	72.3924050632911	6.31931861289301	FALSE	FALSE
1027	MK05SR	2020-08-09 09:29:33.846000+00:00	81	2020-08-09 09:19:59+00:00	data/DkiI9oxYUONMtcQ1er7b6xB89Vi1.jsonl	0 days 00:09:34.846000	Eating breakfast	8	False	Low_intensity	2020-08-09	72.3924050632911	6.31931861289301	TRUE	FALSE
1028	MK05SR	2020-08-09 10:00:15.024000+00:00	71	2020-08-09 09:59:59+00:00	data/DkiI9oxYUONMtcQ1er7b6xB89Vi1.jsonl	0 days 00:00:16.024000	Walking	8	True	Low_intensity	2020-08-09	72.3924050632911	6.31931861289301	FALSE	FALSE
1029	MK05SR	2020-08-10 11:13:52.058000+00:00	76	2020-08-10 11:09:59+00:00	data/DkiI9oxYUONMtcQ1er7b6xB89Vi1.jsonl	0 days 00:03:53.058000	Cycling	9	True	High_intensity	2020-08-10	72.3924050632911	6.31931861289301	FALSE	FALSE
1030	MK05SR	2020-08-10 13:22:10.560000+00:00	70	2020-08-10 13:19:59+00:00	data/DkiI9oxYUONMtcQ1er7b6xB89Vi1.jsonl	0 days 00:02:11.560000	Reading	6	False	Low_intensity	2020-08-10	72.3924050632911	6.31931861289301	FALSE	FALSE
1031	MK05SR	2020-08-10 17:54:35.284000+00:00	75	2020-08-10 17:49:59+00:00	data/DkiI9oxYUONMtcQ1er7b6xB89Vi1.jsonl	0 days 00:04:36.284000	Spreadsheets	7	False	Low_intensity	2020-08-10	72.3924050632911	6.31931861289301	FALSE	FALSE
1032	MK05SR	2020-08-10 19:44:07.997000+00:00	70	2020-08-10 19:39:59+00:00	data/DkiI9oxYUONMtcQ1er7b6xB89Vi1.jsonl	0 days 00:04:08.997000	Cooking	3	False	Low_intensity	2020-08-10	72.3924050632911	6.31931861289301	FALSE	FALSE
1033	MK05SR	2020-08-11 08:07:45.998000+00:00	87	2020-08-11 07:59:59+00:00	data/DkiI9oxYUONMtcQ1er7b6xB89Vi1.jsonl	0 days 00:07:46.998000	Eating	8	False	Low_intensity	2020-08-11	72.3924050632911	6.31931861289301	TRUE	FALSE
1034	MK05SR	2020-08-11 08:49:44.360000+00:00	74	2020-08-11 08:39:59+00:00	data/DkiI9oxYUONMtcQ1er7b6xB89Vi1.jsonl	0 days 00:09:45.360000	Driving	6	True	Low_intensity	2020-08-11	72.3924050632911	6.31931861289301	FALSE	FALSE
1035	MK05SR	2020-08-11 17:27:07.704000+00:00	70	2020-08-11 17:19:59+00:00	data/DkiI9oxYUONMtcQ1er7b6xB89Vi1.jsonl	0 days 00:07:08.704000	Watching tv	4	False	Low_intensity	2020-08-11	72.3924050632911	6.31931861289301	FALSE	FALSE
1036	MK05SR	2020-08-12 09:09:07.846000+00:00	71	2020-08-12 08:59:59+00:00	data/DkiI9oxYUONMtcQ1er7b6xB89Vi1.jsonl	0 days 00:09:08.846000	Climbing	7	True	High_intensity	2020-08-12	72.3924050632911	6.31931861289301	FALSE	FALSE
1037	MK05SR	2020-08-13 08:22:59.027000+00:00	67	2020-08-13 08:19:59+00:00	data/DkiI9oxYUONMtcQ1er7b6xB89Vi1.jsonl	0 days 00:03:00.027000	Results day work	5	True	Low_intensity	2020-08-13	72.3924050632911	6.31931861289301	FALSE	FALSE
1038	MK05SR	2020-08-13 11:00:35.351000+00:00	72	2020-08-13 10:59:59+00:00	data/DkiI9oxYUONMtcQ1er7b6xB89Vi1.jsonl	0 days 00:00:36.351000	Results day work	5	True	Low_intensity	2020-08-13	72.3924050632911	6.31931861289301	FALSE	FALSE
1039	MK05SR	2020-08-13 11:07:34.577000+00:00	72	2020-08-13 10:59:59+00:00	data/DkiI9oxYUONMtcQ1er7b6xB89Vi1.jsonl	0 days 00:07:35.577000	Results day work	4	True	Low_intensity	2020-08-13	72.3924050632911	6.31931861289301	FALSE	FALSE
1040	MK05SR	2020-08-13 14:02:01.842000+00:00	77	2020-08-13 13:59:59+00:00	data/DkiI9oxYUONMtcQ1er7b6xB89Vi1.jsonl	0 days 00:02:02.842000	Cycling	7	True	High_intensity	2020-08-13	72.3924050632911	6.31931861289301	FALSE	FALSE
1041	MK05SR	2020-08-13 16:42:12.170000+00:00	70	2020-08-13 16:39:59+00:00	data/DkiI9oxYUONMtcQ1er7b6xB89Vi1.jsonl	0 days 00:02:13.170000	Reading	9	False	Low_intensity	2020-08-13	72.3924050632911	6.31931861289301	FALSE	FALSE
1042	MK05SR	2020-08-13 16:51:52.134000+00:00	69	2020-08-13 16:49:59+00:00	data/DkiI9oxYUONMtcQ1er7b6xB89Vi1.jsonl	0 days 00:01:53.134000	Reading	10	False	Low_intensity	2020-08-13	72.3924050632911	6.31931861289301	FALSE	FALSE
1043	MK05SR	2020-08-13 19:48:18.969000+00:00	71	2020-08-13 19:39:59+00:00	data/DkiI9oxYUONMtcQ1er7b6xB89Vi1.jsonl	0 days 00:08:19.969000	Eating dinner	3	True	Low_intensity	2020-08-13	72.3924050632911	6.31931861289301	FALSE	FALSE
1044	MK05SR	2020-08-14 16:29:11.863000+00:00	69	2020-08-14 16:19:59+00:00	data/DkiI9oxYUONMtcQ1er7b6xB89Vi1.jsonl	0 days 00:09:12.863000	Work on computer	3	False	Low_intensity	2020-08-14	72.3924050632911	6.31931861289301	FALSE	FALSE
1045	MK05SR	2020-08-15 14:00:41.396000+00:00	75	2020-08-15 13:59:59+00:00	data/DkiI9oxYUONMtcQ1er7b6xB89Vi1.jsonl	0 days 00:00:42.396000	Reading online	9	False	Low_intensity	2020-08-15	72.3924050632911	6.31931861289301	FALSE	FALSE
1046	MK05SR	2020-08-15 14:35:25.316000+00:00	67	2020-08-15 14:29:59+00:00	data/DkiI9oxYUONMtcQ1er7b6xB89Vi1.jsonl	0 days 00:05:26.316000	Watching TV	8	False	Low_intensity	2020-08-15	72.3924050632911	6.31931861289301	FALSE	FALSE
1047	MK05SR	2020-08-15 14:48:56.648000+00:00	86	2020-08-15 14:39:59+00:00	data/DkiI9oxYUONMtcQ1er7b6xB89Vi1.jsonl	0 days 00:08:57.648000	Eating a snack	9	False	Low_intensity	2020-08-15	72.3924050632911	6.31931861289301	TRUE	FALSE
1048	MK05SR	2020-08-16 11:49:40.500000+00:00	66	2020-08-16 11:39:59+00:00	data/DkiI9oxYUONMtcQ1er7b6xB89Vi1.jsonl	0 days 00:09:41.500000	Reading	4	False	Low_intensity	2020-08-16	72.3924050632911	6.31931861289301	FALSE	FALSE
1049	MK05SR	2020-08-16 12:39:12.497000+00:00	74	2020-08-16 12:29:59+00:00	data/DkiI9oxYUONMtcQ1er7b6xB89Vi1.jsonl	0 days 00:09:13.497000	Reading and eating lunch	7	False	Low_intensity	2020-08-16	72.3924050632911	6.31931861289301	FALSE	FALSE
1050	MK05SR	2020-08-16 17:48:45.558000+00:00	76	2020-08-16 17:39:59+00:00	data/DkiI9oxYUONMtcQ1er7b6xB89Vi1.jsonl	0 days 00:08:46.558000	Eating dinner	10	False	Low_intensity	2020-08-16	72.3924050632911	6.31931861289301	FALSE	FALSE
1051	MK05SR	2020-08-17 08:35:38.296000+00:00	67	2020-08-17 08:29:59+00:00	data/DkiI9oxYUONMtcQ1er7b6xB89Vi1.jsonl	0 days 00:05:39.296000	Reading	10	False	Low_intensity	2020-08-17	72.3924050632911	6.31931861289301	FALSE	FALSE
1052	MK05SR	2020-08-17 10:35:23.346000+00:00	72	2020-08-17 10:29:59+00:00	data/DkiI9oxYUONMtcQ1er7b6xB89Vi1.jsonl	0 days 00:05:24.346000	Walking	7	True	Low_intensity	2020-08-17	72.3924050632911	6.31931861289301	FALSE	FALSE
1053	MK05SR	2020-08-17 12:06:45.163000+00:00	67	2020-08-17 11:59:59+00:00	data/DkiI9oxYUONMtcQ1er7b6xB89Vi1.jsonl	0 days 00:06:46.163000	Eating lunch	5	False	Low_intensity	2020-08-17	72.3924050632911	6.31931861289301	FALSE	FALSE
1054	MK05SR	2020-08-17 15:49:59.745000+00:00	72	2020-08-17 15:49:59+00:00	data/DkiI9oxYUONMtcQ1er7b6xB89Vi1.jsonl	0 days 00:00:00.745000	Reading and talking	5	False	Low_intensity	2020-08-17	72.3924050632911	6.31931861289301	FALSE	FALSE
1055	MK05SR	2020-08-17 18:26:50.656000+00:00	68	2020-08-17 18:19:59+00:00	data/DkiI9oxYUONMtcQ1er7b6xB89Vi1.jsonl	0 days 00:06:51.656000	Reading	9	False	Low_intensity	2020-08-17	72.3924050632911	6.31931861289301	FALSE	FALSE
1056	MK05SR	2020-08-19 11:57:39.325000+00:00	61	2020-08-19 11:49:59+00:00	data/DkiI9oxYUONMtcQ1er7b6xB89Vi1.jsonl	0 days 00:07:40.325000	Talking	4	False	Low_intensity	2020-08-19	72.3924050632911	6.31931861289301	FALSE	FALSE
1057	MK05SR	2020-08-19 18:36:23.912000+00:00	74	2020-08-19 18:29:59+00:00	data/DkiI9oxYUONMtcQ1er7b6xB89Vi1.jsonl	0 days 00:06:24.912000	Singing	3	False	Low_intensity	2020-08-19	72.3924050632911	6.31931861289301	FALSE	FALSE
1058	MK05SR	2020-08-20 09:13:21.730000+00:00	65	2020-08-20 09:09:59+00:00	data/DkiI9oxYUONMtcQ1er7b6xB89Vi1.jsonl	0 days 00:03:22.730000	GCSE results day work	2	False	Low_intensity	2020-08-20	72.3924050632911	6.31931861289301	FALSE	FALSE
1059	MK05SR	2020-08-20 09:23:07.896000+00:00	75	2020-08-20 09:19:59+00:00	data/DkiI9oxYUONMtcQ1er7b6xB89Vi1.jsonl	0 days 00:03:08.896000	GCSE results day work	2	False	Low_intensity	2020-08-20	72.3924050632911	6.31931861289301	FALSE	FALSE
1060	MK05SR	2020-08-20 09:56:52.348000+00:00	76	2020-08-20 09:49:59+00:00	data/DkiI9oxYUONMtcQ1er7b6xB89Vi1.jsonl	0 days 00:06:53.348000	GCSE results day work	2	False	Low_intensity	2020-08-20	72.3924050632911	6.31931861289301	FALSE	FALSE
1061	MK05SR	2020-08-20 10:13:38.214000+00:00	71	2020-08-20 10:09:59+00:00	data/DkiI9oxYUONMtcQ1er7b6xB89Vi1.jsonl	0 days 00:03:39.214000	GCSE results day work	4	True	Low_intensity	2020-08-20	72.3924050632911	6.31931861289301	FALSE	FALSE
1062	MK05SR	2020-08-20 10:39:39.688000+00:00	66	2020-08-20 10:29:59+00:00	data/DkiI9oxYUONMtcQ1er7b6xB89Vi1.jsonl	0 days 00:09:40.688000	GCSE results day work	4	False	Low_intensity	2020-08-20	72.3924050632911	6.31931861289301	FALSE	FALSE
1063	MK05SR	2020-08-20 15:43:14.395000+00:00	72	2020-08-20 15:39:59+00:00	data/DkiI9oxYUONMtcQ1er7b6xB89Vi1.jsonl	0 days 00:03:15.395000	Researching	5	False	Low_intensity	2020-08-20	72.3924050632911	6.31931861289301	FALSE	FALSE
1064	MK05SR	2020-08-20 18:37:46.365000+00:00	96	2020-08-20 18:29:59+00:00	data/DkiI9oxYUONMtcQ1er7b6xB89Vi1.jsonl	0 days 00:07:47.365000	Cooking	7	True	Low_intensity	2020-08-20	72.3924050632911	6.31931861289301	TRUE	FALSE
1065	MK05SR	2020-08-23 13:40:16.126000+00:00	71	2020-08-23 13:39:59+00:00	data/DkiI9oxYUONMtcQ1er7b6xB89Vi1.jsonl	0 days 00:00:17.126000	Reading lunch	6	False	Low_intensity	2020-08-23	72.3924050632911	6.31931861289301	FALSE	FALSE
1066	MK05SR	2020-08-23 17:37:29.191000+00:00	64	2020-08-23 17:29:59+00:00	data/DkiI9oxYUONMtcQ1er7b6xB89Vi1.jsonl	0 days 00:07:30.191000	Icing my leg	3	False	Low_intensity	2020-08-23	72.3924050632911	6.31931861289301	FALSE	FALSE
1067	MK05SR	2020-08-24 12:01:14.668000+00:00	76	2020-08-24 11:59:59+00:00	data/DkiI9oxYUONMtcQ1er7b6xB89Vi1.jsonl	0 days 00:01:15.668000	Reading and drinking coffee	8	False	High_intensity	2020-08-24	72.3924050632911	6.31931861289301	FALSE	FALSE
1068	MK05SR	2020-08-24 16:19:19.644000+00:00	72	2020-08-24 16:09:59+00:00	data/DkiI9oxYUONMtcQ1er7b6xB89Vi1.jsonl	0 days 00:09:20.644000	Watching TV	9	False	Low_intensity	2020-08-24	72.3924050632911	6.31931861289301	FALSE	FALSE
1069	MK05SR	2020-08-26 13:48:29.490000+00:00	70	2020-08-26 13:39:59+00:00	data/DkiI9oxYUONMtcQ1er7b6xB89Vi1.jsonl	0 days 00:08:30.490000	Reading	9	False	Low_intensity	2020-08-26	72.3924050632911	6.31931861289301	FALSE	FALSE
1070	MK05SR	2020-08-27 08:59:23.014000+00:00	71	2020-08-27 08:49:59+00:00	data/DkiI9oxYUONMtcQ1er7b6xB89Vi1.jsonl	0 days 00:09:24.014000	Stretching and warming up	3	True	Low_intensity	2020-08-27	72.3924050632911	6.31931861289301	FALSE	FALSE
1071	MK05SR	2020-08-27 11:46:38.861000+00:00	70	2020-08-27 11:39:59+00:00	data/DkiI9oxYUONMtcQ1er7b6xB89Vi1.jsonl	0 days 00:06:39.861000	Cooking and eating	7	False	Low_intensity	2020-08-27	72.3924050632911	6.31931861289301	FALSE	FALSE
1072	MK05SR	2020-08-27 11:58:19.393000+00:00	68	2020-08-27 11:49:59+00:00	data/DkiI9oxYUONMtcQ1er7b6xB89Vi1.jsonl	0 days 00:08:20.393000	Eating and cooking	8	False	Low_intensity	2020-08-27	72.3924050632911	6.31931861289301	FALSE	FALSE
1073	MK05SR	2020-08-27 15:33:25.992000+00:00	70	2020-08-27 15:29:59+00:00	data/DkiI9oxYUONMtcQ1er7b6xB89Vi1.jsonl	0 days 00:03:26.992000	Farm work	4	True	Low_intensity	2020-08-27	72.3924050632911	6.31931861289301	FALSE	FALSE
1074	MK05SR	2020-08-27 18:34:24.842000+00:00	70	2020-08-27 18:29:59+00:00	data/DkiI9oxYUONMtcQ1er7b6xB89Vi1.jsonl	0 days 00:04:25.842000	Reading	8	False	Low_intensity	2020-08-27	72.3924050632911	6.31931861289301	FALSE	FALSE
1075	MK05SR	2020-08-28 11:14:48.300000+00:00	69	2020-08-28 11:09:59+00:00	data/DkiI9oxYUONMtcQ1er7b6xB89Vi1.jsonl	0 days 00:04:49.300000	Farm work	7	True	Low_intensity	2020-08-28	72.3924050632911	6.31931861289301	FALSE	FALSE
1076	MK05SR	2020-08-28 12:31:16.056000+00:00	73	2020-08-28 12:29:59+00:00	data/DkiI9oxYUONMtcQ1er7b6xB89Vi1.jsonl	0 days 00:01:17.056000	Hand grazing horses	3	True	Low_intensity	2020-08-28	72.3924050632911	6.31931861289301	FALSE	FALSE
1077	MK05SR	2020-08-28 18:43:25.090000+00:00	77	2020-08-28 18:39:59+00:00	data/DkiI9oxYUONMtcQ1er7b6xB89Vi1.jsonl	0 days 00:03:26.090000	Cooking	4	False	Low_intensity	2020-08-28	72.3924050632911	6.31931861289301	FALSE	FALSE
1078	MK05SR	2020-08-29 17:31:58.070000+00:00	71	2020-08-29 17:29:59+00:00	data/DkiI9oxYUONMtcQ1er7b6xB89Vi1.jsonl	0 days 00:01:59.070000	Reading	8	False	Low_intensity	2020-08-29	72.3924050632911	6.31931861289301	FALSE	FALSE
1079	MK05SR	2020-08-29 17:42:55.225000+00:00	71	2020-08-29 17:39:59+00:00	data/DkiI9oxYUONMtcQ1er7b6xB89Vi1.jsonl	0 days 00:02:56.225000	Reading and talking	7	False	Low_intensity	2020-08-29	72.3924050632911	6.31931861289301	FALSE	FALSE
1080	NaMi03Mi	2020-09-13 15:15:20.483000+00:00	74	2020-09-13 15:09:59+00:00	data/zar3C9CEkyaBW41JRg2fxmrk3CE2.jsonl	0 days 00:05:21.483000	Watching videos and eating	7	False	Low_intensity	2020-09-13	73.2666666666667	3.36932945144593	FALSE	FALSE
1081	NaMi03Mi	2020-09-13 15:37:44.959000+00:00	70	2020-09-13 15:29:59+00:00	data/zar3C9CEkyaBW41JRg2fxmrk3CE2.jsonl	0 days 00:07:45.959000	Just browsing the internet	6	False	Low_intensity	2020-09-13	73.2666666666667	3.36932945144593	FALSE	FALSE
1082	NaMi03Mi	2020-09-19 12:48:00.308000+00:00	83	2020-09-19 12:39:59+00:00	data/zar3C9CEkyaBW41JRg2fxmrk3CE2.jsonl	0 days 00:08:01.308000	Having lunch and watching videos	7	False	Low_intensity	2020-09-19	73.2666666666667	3.36932945144593	TRUE	FALSE
1083	NaMi03Mi	2020-09-19 17:39:35.157000+00:00	75	2020-09-19 17:29:59+00:00	data/zar3C9CEkyaBW41JRg2fxmrk3CE2.jsonl	0 days 00:09:36.157000	Walking	8	True	Low_intensity	2020-09-19	73.2666666666667	3.36932945144593	FALSE	FALSE
1084	NaMi03Mi	2020-09-23 14:36:10.238000+00:00	69	2020-09-23 14:29:59+00:00	data/zar3C9CEkyaBW41JRg2fxmrk3CE2.jsonl	0 days 00:06:11.238000	Reading	7	True	Low_intensity	2020-09-23	73.2666666666667	3.36932945144593	FALSE	FALSE
1085	NaMi03Mi	2020-09-23 19:35:30.009000+00:00	75	2020-09-23 19:29:59+00:00	data/zar3C9CEkyaBW41JRg2fxmrk3CE2.jsonl	0 days 00:05:31.009000	Talking	5	False	Low_intensity	2020-09-23	73.2666666666667	3.36932945144593	FALSE	FALSE
1086	NaMi03Mi	2020-09-24 10:44:28.003000+00:00	74	2020-09-24 10:39:59+00:00	data/zar3C9CEkyaBW41JRg2fxmrk3CE2.jsonl	0 days 00:04:29.003000	Browsing the internet	8	True	Low_intensity	2020-09-24	73.2666666666667	3.36932945144593	FALSE	FALSE
1087	NaMi03Mi	2020-09-28 09:30:38.526000+00:00	73	2020-09-28 09:29:59+00:00	data/zar3C9CEkyaBW41JRg2fxmrk3CE2.jsonl	0 days 00:00:39.526000	I was in the bathroom then I spent some time praying.	8	True	Low_intensity	2020-09-28	73.2666666666667	3.36932945144593	FALSE	FALSE
1088	NaMi03Mi	2020-09-28 15:25:15.700000+00:00	74	2020-09-28 15:19:59+00:00	data/zar3C9CEkyaBW41JRg2fxmrk3CE2.jsonl	0 days 00:05:16.700000	Browsing the internet	10	False	Low_intensity	2020-09-28	73.2666666666667	3.36932945144593	FALSE	FALSE
1089	NaMi03Mi	2020-09-29 16:29:12.250000+00:00	71	2020-09-29 16:19:59+00:00	data/zar3C9CEkyaBW41JRg2fxmrk3CE2.jsonl	0 days 00:09:13.250000	Watching video	6	False	Low_intensity	2020-09-29	73.2666666666667	3.36932945144593	FALSE	FALSE
1090	NaMi03Mi	2020-10-03 13:22:37.206000+00:00	70	2020-10-03 13:19:59+00:00	data/zar3C9CEkyaBW41JRg2fxmrk3CE2.jsonl	0 days 00:02:38.206000	Using internet	8	False	Low_intensity	2020-10-03	73.2666666666667	3.36932945144593	FALSE	FALSE
1091	NaMi03Mi	2020-10-03 17:38:50.358000+00:00	74	2020-10-03 17:29:59+00:00	data/zar3C9CEkyaBW41JRg2fxmrk3CE2.jsonl	0 days 00:08:51.358000	Nothing really	7	False	Low_intensity	2020-10-03	73.2666666666667	3.36932945144593	FALSE	FALSE
1092	NaMi03Mi	2020-10-04 10:40:16.287000+00:00	70	2020-10-04 10:39:59+00:00	data/zar3C9CEkyaBW41JRg2fxmrk3CE2.jsonl	0 days 00:00:17.287000	Sleeping	7	False	Low_intensity	2020-10-04	73.2666666666667	3.36932945144593	FALSE	FALSE
1093	NaMi03Mi	2020-10-04 11:15:08.129000+00:00	74	2020-10-04 11:09:59+00:00	data/zar3C9CEkyaBW41JRg2fxmrk3CE2.jsonl	0 days 00:05:09.129000	Laying in bed	9	True	Low_intensity	2020-10-04	73.2666666666667	3.36932945144593	FALSE	FALSE
1094	NaMi03Mi	2020-10-04 15:49:05.262000+00:00	73	2020-10-04 15:39:59+00:00	data/zar3C9CEkyaBW41JRg2fxmrk3CE2.jsonl	0 days 00:09:06.262000	Shopping	6	False	Low_intensity	2020-10-04	73.2666666666667	3.36932945144593	FALSE	FALSE
1095	PI09CS	2020-08-14 09:09:31.337000+00:00	67	2020-08-14 08:59:59+00:00	data/KhcGa9MQh1dduHWYaF7PRTE0x3p2.jsonl	0 days 00:09:32.337000	Eating breakfast and reading the paper	8	False	Low_intensity	2020-08-14	76.746835443038	7.70525687092473	FALSE	FALSE
1096	PI09CS	2020-08-14 11:34:28.094000+00:00	75	2020-08-14 11:29:59+00:00	data/KhcGa9MQh1dduHWYaF7PRTE0x3p2.jsonl	0 days 00:04:29.094000	Running up and down stairs	5	True	High_intensity	2020-08-14	76.746835443038	7.70525687092473	FALSE	FALSE
1097	PI09CS	2020-08-14 15:04:10.415000+00:00	79	2020-08-14 14:59:59+00:00	data/KhcGa9MQh1dduHWYaF7PRTE0x3p2.jsonl	0 days 00:04:11.415000	Hoovering	5	True	Low_intensity	2020-08-14	76.746835443038	7.70525687092473	FALSE	FALSE
1098	PI09CS	2020-08-14 19:40:37.598000+00:00	71	2020-08-14 19:39:59+00:00	data/KhcGa9MQh1dduHWYaF7PRTE0x3p2.jsonl	0 days 00:00:38.598000	Watching live rugby	7	True	Low_intensity	2020-08-14	76.746835443038	7.70525687092473	FALSE	FALSE
1099	PI09CS	2020-08-15 13:15:34.835000+00:00	78	2020-08-15 13:09:59+00:00	data/KhcGa9MQh1dduHWYaF7PRTE0x3p2.jsonl	0 days 00:05:35.835000	Eating lunch	8	False	Low_intensity	2020-08-15	76.746835443038	7.70525687092473	FALSE	FALSE
1100	PI09CS	2020-08-15 16:57:27.317000+00:00	68	2020-08-15 16:49:59+00:00	data/KhcGa9MQh1dduHWYaF7PRTE0x3p2.jsonl	0 days 00:07:28.317000	Watching tv	5	False	Low_intensity	2020-08-15	76.746835443038	7.70525687092473	FALSE	FALSE
1101	PI09CS	2020-08-15 19:20:39.277000+00:00	71	2020-08-15 19:19:59+00:00	data/KhcGa9MQh1dduHWYaF7PRTE0x3p2.jsonl	0 days 00:00:40.277000	Helping my son apply for an Msc course	7	False	Low_intensity	2020-08-15	76.746835443038	7.70525687092473	FALSE	FALSE
1102	PI09CS	2020-08-18 09:30:54.481000+00:00	68	2020-08-18 09:29:59+00:00	data/KhcGa9MQh1dduHWYaF7PRTE0x3p2.jsonl	0 days 00:00:55.481000	Having a shower	6	False	Low_intensity	2020-08-18	76.746835443038	7.70525687092473	FALSE	FALSE
1103	PI09CS	2020-08-18 13:37:17.782000+00:00	79	2020-08-18 13:29:59+00:00	data/KhcGa9MQh1dduHWYaF7PRTE0x3p2.jsonl	0 days 00:07:18.782000	Walking dog	6	True	Low_intensity	2020-08-18	76.746835443038	7.70525687092473	FALSE	FALSE
1104	PI09CS	2020-08-18 13:54:46.857000+00:00	70	2020-08-18 13:49:59+00:00	data/KhcGa9MQh1dduHWYaF7PRTE0x3p2.jsonl	0 days 00:04:47.857000	Walking the sog	5	True	Low_intensity	2020-08-18	76.746835443038	7.70525687092473	FALSE	FALSE
1105	PI09CS	2020-08-18 14:08:29.061000+00:00	91	2020-08-18 13:59:59+00:00	data/KhcGa9MQh1dduHWYaF7PRTE0x3p2.jsonl	0 days 00:08:30.061000	Finishing walking the dog	7	False	Low_intensity	2020-08-18	76.746835443038	7.70525687092473	TRUE	FALSE
1106	PI09CS	2020-08-18 14:23:05.148000+00:00	83	2020-08-18 14:19:59+00:00	data/KhcGa9MQh1dduHWYaF7PRTE0x3p2.jsonl	0 days 00:03:06.148000	Bathing the dog	6	True	Low_intensity	2020-08-18	76.746835443038	7.70525687092473	FALSE	FALSE
1107	PI09CS	2020-08-18 14:49:48.253000+00:00	84	2020-08-18 14:39:59+00:00	data/KhcGa9MQh1dduHWYaF7PRTE0x3p2.jsonl	0 days 00:09:49.253000	Relaxing	10	False	Low_intensity	2020-08-18	76.746835443038	7.70525687092473	FALSE	FALSE
1108	PI09CS	2020-08-19 10:27:55.906000+00:00	71	2020-08-19 10:19:59+00:00	data/KhcGa9MQh1dduHWYaF7PRTE0x3p2.jsonl	0 days 00:07:56.906000	Having a coffee	7	False	High_intensity	2020-08-19	76.746835443038	7.70525687092473	FALSE	FALSE
1109	PI09CS	2020-08-19 12:49:23.499000+00:00	70	2020-08-19 12:39:59+00:00	data/KhcGa9MQh1dduHWYaF7PRTE0x3p2.jsonl	0 days 00:09:24.499000	Driving	7	False	Low_intensity	2020-08-19	76.746835443038	7.70525687092473	FALSE	FALSE
1110	PI09CS	2020-08-19 16:42:13.270000+00:00	74	2020-08-19 16:39:59+00:00	data/KhcGa9MQh1dduHWYaF7PRTE0x3p2.jsonl	0 days 00:02:14.270000	Prepping the evening meal	10	False	Low_intensity	2020-08-19	76.746835443038	7.70525687092473	FALSE	FALSE
1111	PI09CS	2020-08-20 12:10:21.602000+00:00	75	2020-08-20 12:09:59+00:00	data/KhcGa9MQh1dduHWYaF7PRTE0x3p2.jsonl	0 days 00:00:22.602000	Grocery shopping	9	False	Low_intensity	2020-08-20	76.746835443038	7.70525687092473	FALSE	FALSE
1112	PI09CS	2020-08-21 09:50:40.757000+00:00	72	2020-08-21 09:49:59+00:00	data/KhcGa9MQh1dduHWYaF7PRTE0x3p2.jsonl	0 days 00:00:41.757000	At physio	6	False	Low_intensity	2020-08-21	76.746835443038	7.70525687092473	FALSE	FALSE
1113	PI09CS	2020-08-21 13:22:49.022000+00:00	71	2020-08-21 13:19:59+00:00	data/KhcGa9MQh1dduHWYaF7PRTE0x3p2.jsonl	0 days 00:02:50.022000	Admin work	8	False	Low_intensity	2020-08-21	76.746835443038	7.70525687092473	FALSE	FALSE
1114	PI09CS	2020-08-21 15:36:18.618000+00:00	70	2020-08-21 15:29:59+00:00	data/KhcGa9MQh1dduHWYaF7PRTE0x3p2.jsonl	0 days 00:06:19.618000	Watching rugby	10	False	Low_intensity	2020-08-21	76.746835443038	7.70525687092473	FALSE	FALSE
1115	PI09CS	2020-08-21 15:58:25.218000+00:00	67	2020-08-21 15:49:59+00:00	data/KhcGa9MQh1dduHWYaF7PRTE0x3p2.jsonl	0 days 00:08:26.218000	Sleeping	9	False	Low_intensity	2020-08-21	76.746835443038	7.70525687092473	FALSE	FALSE
1116	PI09CS	2020-08-22 09:29:44.387000+00:00	66	2020-08-22 09:19:59+00:00	data/KhcGa9MQh1dduHWYaF7PRTE0x3p2.jsonl	0 days 00:09:45.387000	Reading the paper	8	False	Low_intensity	2020-08-22	76.746835443038	7.70525687092473	FALSE	FALSE
1117	PI09CS	2020-08-22 10:38:09.378000+00:00	85	2020-08-22 10:29:59+00:00	data/KhcGa9MQh1dduHWYaF7PRTE0x3p2.jsonl	0 days 00:08:10.378000	Preparing dinner for this evening	9	False	Low_intensity	2020-08-22	76.746835443038	7.70525687092473	TRUE	FALSE
1118	PI09CS	2020-08-22 13:33:30.117000+00:00	80	2020-08-22 13:29:59+00:00	data/KhcGa9MQh1dduHWYaF7PRTE0x3p2.jsonl	0 days 00:03:31.117000	Walking the dog	5	True	Low_intensity	2020-08-22	76.746835443038	7.70525687092473	FALSE	FALSE
1119	PI09CS	2020-08-22 13:44:23.611000+00:00	78	2020-08-22 13:39:59+00:00	data/KhcGa9MQh1dduHWYaF7PRTE0x3p2.jsonl	0 days 00:04:24.611000	Watching rugby	7	False	Low_intensity	2020-08-22	76.746835443038	7.70525687092473	FALSE	FALSE
1120	PI09CS	2020-08-22 13:55:23.881000+00:00	79	2020-08-22 13:49:59+00:00	data/KhcGa9MQh1dduHWYaF7PRTE0x3p2.jsonl	0 days 00:05:24.881000	Watching rugby	6	False	Low_intensity	2020-08-22	76.746835443038	7.70525687092473	FALSE	FALSE
1121	PI09CS	2020-08-23 13:23:11.269000+00:00	85	2020-08-23 13:19:59+00:00	data/KhcGa9MQh1dduHWYaF7PRTE0x3p2.jsonl	0 days 00:03:12.269000	Watching tv	8	False	Low_intensity	2020-08-23	76.746835443038	7.70525687092473	TRUE	FALSE
1122	PI09CS	2020-08-23 13:56:04.804000+00:00	87	2020-08-23 13:49:59+00:00	data/KhcGa9MQh1dduHWYaF7PRTE0x3p2.jsonl	0 days 00:06:05.804000	Folding washing and putting it away	10	False	Low_intensity	2020-08-23	76.746835443038	7.70525687092473	TRUE	FALSE
1123	PI09CS	2020-08-23 15:15:28.129000+00:00	78	2020-08-23 15:09:59+00:00	data/KhcGa9MQh1dduHWYaF7PRTE0x3p2.jsonl	0 days 00:05:29.129000	Washing machine flooded so feeling a bit anxious	8	True	Low_intensity	2020-08-23	76.746835443038	7.70525687092473	FALSE	FALSE
1124	PI09CS	2020-08-23 18:24:37.009000+00:00	87	2020-08-23 18:19:59+00:00	data/KhcGa9MQh1dduHWYaF7PRTE0x3p2.jsonl	0 days 00:04:38.009000	Eating dinner with friends	7	False	Low_intensity	2020-08-23	76.746835443038	7.70525687092473	TRUE	FALSE
1125	PI09CS	2020-08-23 18:44:29.737000+00:00	80	2020-08-23 18:39:59+00:00	data/KhcGa9MQh1dduHWYaF7PRTE0x3p2.jsonl	0 days 00:04:30.737000	Still chatting with friends	8	False	Low_intensity	2020-08-23	76.746835443038	7.70525687092473	FALSE	FALSE
1126	PI09CS	2020-08-23 18:55:13.006000+00:00	85	2020-08-23 18:49:59+00:00	data/KhcGa9MQh1dduHWYaF7PRTE0x3p2.jsonl	0 days 00:05:14.006000	Sitting chatting	6	False	Low_intensity	2020-08-23	76.746835443038	7.70525687092473	TRUE	FALSE
1127	PI09CS	2020-08-24 08:02:29.490000+00:00	80	2020-08-24 07:59:59+00:00	data/KhcGa9MQh1dduHWYaF7PRTE0x3p2.jsonl	0 days 00:02:30.490000	Making beds up	4	False	Low_intensity	2020-08-24	76.746835443038	7.70525687092473	FALSE	FALSE
1128	PI09CS	2020-08-24 12:28:20.963000+00:00	86	2020-08-24 12:19:59+00:00	data/KhcGa9MQh1dduHWYaF7PRTE0x3p2.jsonl	0 days 00:08:21.963000	Driving to physio appt	5	False	Low_intensity	2020-08-24	76.746835443038	7.70525687092473	TRUE	FALSE
1129	PI09CS	2020-08-27 09:13:02.203000+00:00	81	2020-08-27 09:09:59+00:00	data/KhcGa9MQh1dduHWYaF7PRTE0x3p2.jsonl	0 days 00:03:03.203000	Pumping up tyres	7	True	Low_intensity	2020-08-27	76.746835443038	7.70525687092473	FALSE	FALSE
1130	PI09CS	2020-08-28 18:38:20.523000+00:00	82	2020-08-28 18:29:59+00:00	data/KhcGa9MQh1dduHWYaF7PRTE0x3p2.jsonl	0 days 00:08:21.523000	Eating Chinese takeaway	9	False	Low_intensity	2020-08-28	76.746835443038	7.70525687092473	FALSE	FALSE
1131	PI09CS	2020-09-01 12:58:28.910000+00:00	83	2020-09-01 12:49:59+00:00	data/KhcGa9MQh1dduHWYaF7PRTE0x3p2.jsonl	0 days 00:08:29.910000	Preparing and eating lunch	6	False	Low_intensity	2020-09-01	76.746835443038	7.70525687092473	FALSE	FALSE
1132	PI09CS	2020-09-01 13:52:34.427000+00:00	81	2020-09-01 13:49:59+00:00	data/KhcGa9MQh1dduHWYaF7PRTE0x3p2.jsonl	0 days 00:02:35.427000	Doing some admin work	6	False	Low_intensity	2020-09-01	76.746835443038	7.70525687092473	FALSE	FALSE
1133	PI09CS	2020-09-01 14:25:21.265000+00:00	87	2020-09-01 14:19:59+00:00	data/KhcGa9MQh1dduHWYaF7PRTE0x3p2.jsonl	0 days 00:05:22.265000	Digging in the garden	5	True	Low_intensity	2020-09-01	76.746835443038	7.70525687092473	TRUE	FALSE
1134	PI09CS	2020-09-01 14:58:39.260000+00:00	87	2020-09-01 14:49:59+00:00	data/KhcGa9MQh1dduHWYaF7PRTE0x3p2.jsonl	0 days 00:08:40.260000	Digging over garden	6	True	Low_intensity	2020-09-01	76.746835443038	7.70525687092473	TRUE	FALSE
1135	PI09CS	2020-09-01 17:56:15.244000+00:00	74	2020-09-01 17:49:59+00:00	data/KhcGa9MQh1dduHWYaF7PRTE0x3p2.jsonl	0 days 00:06:16.244000	Driving	9	False	Low_intensity	2020-09-01	76.746835443038	7.70525687092473	FALSE	FALSE
1136	PI09CS	2020-09-02 18:28:09.800000+00:00	71	2020-09-02 18:19:59+00:00	data/KhcGa9MQh1dduHWYaF7PRTE0x3p2.jsonl	0 days 00:08:10.800000	Cooking tea	7	False	Low_intensity	2020-09-02	76.746835443038	7.70525687092473	FALSE	FALSE
1137	PI09CS	2020-09-02 19:48:53.977000+00:00	71	2020-09-02 19:39:59+00:00	data/KhcGa9MQh1dduHWYaF7PRTE0x3p2.jsonl	0 days 00:08:54.977000	Watching tv	6	False	Low_intensity	2020-09-02	76.746835443038	7.70525687092473	FALSE	FALSE
1138	PI09CS	2020-09-03 12:25:07.034000+00:00	74	2020-09-03 12:19:59+00:00	data/KhcGa9MQh1dduHWYaF7PRTE0x3p2.jsonl	0 days 00:05:08.034000	Walking the dog	8	False	Low_intensity	2020-09-03	76.746835443038	7.70525687092473	FALSE	FALSE
1139	PI09CS	2020-09-03 14:14:36.218000+00:00	81	2020-09-03 14:09:59+00:00	data/KhcGa9MQh1dduHWYaF7PRTE0x3p2.jsonl	0 days 00:04:37.218000	Reading a book	9	False	Low_intensity	2020-09-03	76.746835443038	7.70525687092473	FALSE	FALSE
1140	PI09CS	2020-09-04 09:27:32.236000+00:00	69	2020-09-04 09:19:59+00:00	data/KhcGa9MQh1dduHWYaF7PRTE0x3p2.jsonl	0 days 00:07:33.236000	Doing a crossword	10	False	Low_intensity	2020-09-04	76.746835443038	7.70525687092473	FALSE	FALSE
1141	PI09CS	2020-09-04 13:09:05.867000+00:00	74	2020-09-04 12:59:59+00:00	data/KhcGa9MQh1dduHWYaF7PRTE0x3p2.jsonl	0 days 00:09:06.867000	Having lunch	8	False	Low_intensity	2020-09-04	76.746835443038	7.70525687092473	FALSE	FALSE
1142	PI09CS	2020-09-04 14:03:51.723000+00:00	76	2020-09-04 13:59:59+00:00	data/KhcGa9MQh1dduHWYaF7PRTE0x3p2.jsonl	0 days 00:03:52.723000	Online shopping	10	False	Low_intensity	2020-09-04	76.746835443038	7.70525687092473	FALSE	FALSE
1143	PI09CS	2020-09-04 14:14:52.866000+00:00	76	2020-09-04 14:09:59+00:00	data/KhcGa9MQh1dduHWYaF7PRTE0x3p2.jsonl	0 days 00:04:53.866000	Online shopping	10	False	Low_intensity	2020-09-04	76.746835443038	7.70525687092473	FALSE	FALSE
1144	PI09CS	2020-09-04 19:58:05.940000+00:00	77	2020-09-04 19:49:59+00:00	data/KhcGa9MQh1dduHWYaF7PRTE0x3p2.jsonl	0 days 00:08:06.940000	Watching rugby	5	False	Low_intensity	2020-09-04	76.746835443038	7.70525687092473	FALSE	FALSE
1145	PI09CS	2020-09-05 12:13:57.311000+00:00	73	2020-09-05 12:09:59+00:00	data/KhcGa9MQh1dduHWYaF7PRTE0x3p2.jsonl	0 days 00:03:58.311000	Doing the crossword	8	False	Low_intensity	2020-09-05	76.746835443038	7.70525687092473	FALSE	FALSE
1146	PI09CS	2020-09-06 12:47:07.867000+00:00	70	2020-09-06 12:39:59+00:00	data/KhcGa9MQh1dduHWYaF7PRTE0x3p2.jsonl	0 days 00:07:08.867000	Eating lunch	8	False	Low_intensity	2020-09-06	76.746835443038	7.70525687092473	FALSE	FALSE
1147	PI09CS	2020-09-08 11:20:27.532000+00:00	63	2020-09-08 11:19:59+00:00	data/KhcGa9MQh1dduHWYaF7PRTE0x3p2.jsonl	0 days 00:00:28.532000	Reading	8	False	Low_intensity	2020-09-08	76.746835443038	7.70525687092473	FALSE	FALSE
1148	PI09CS	2020-09-08 12:57:26.082000+00:00	65	2020-09-08 12:49:59+00:00	data/KhcGa9MQh1dduHWYaF7PRTE0x3p2.jsonl	0 days 00:07:27.082000	Making and eating lunch	7	False	Low_intensity	2020-09-08	76.746835443038	7.70525687092473	FALSE	FALSE
1149	PI09CS	2020-09-08 13:10:41.620000+00:00	70	2020-09-08 13:09:59+00:00	data/KhcGa9MQh1dduHWYaF7PRTE0x3p2.jsonl	0 days 00:00:42.620000	Reading a book	10	False	Low_intensity	2020-09-08	76.746835443038	7.70525687092473	FALSE	FALSE
1150	PI09CS	2020-09-08 13:32:34.510000+00:00	71	2020-09-08 13:29:59+00:00	data/KhcGa9MQh1dduHWYaF7PRTE0x3p2.jsonl	0 days 00:02:35.510000	Reading a book	9	False	Low_intensity	2020-09-08	76.746835443038	7.70525687092473	FALSE	FALSE
1151	PI09CS	2020-09-09 12:55:42.118000+00:00	70	2020-09-09 12:49:59+00:00	data/KhcGa9MQh1dduHWYaF7PRTE0x3p2.jsonl	0 days 00:05:43.118000	Cleaning	6	True	Low_intensity	2020-09-09	76.746835443038	7.70525687092473	FALSE	FALSE
1152	PI09CS	2020-09-09 13:11:02.360000+00:00	75	2020-09-09 13:09:59+00:00	data/KhcGa9MQh1dduHWYaF7PRTE0x3p2.jsonl	0 days 00:01:03.360000	Reading	6	False	Low_intensity	2020-09-09	76.746835443038	7.70525687092473	FALSE	FALSE
1153	PI09CS	2020-09-09 14:58:21.893000+00:00	90	2020-09-09 14:49:59+00:00	data/KhcGa9MQh1dduHWYaF7PRTE0x3p2.jsonl	0 days 00:08:22.893000	Sorting bed linen	10	True	Low_intensity	2020-09-09	76.746835443038	7.70525687092473	TRUE	FALSE
1154	PI09CS	2020-09-09 15:36:08.011000+00:00	80	2020-09-09 15:29:59+00:00	data/KhcGa9MQh1dduHWYaF7PRTE0x3p2.jsonl	0 days 00:06:09.011000	Cleaning bathroom	8	True	Low_intensity	2020-09-09	76.746835443038	7.70525687092473	FALSE	FALSE
1155	PI09CS	2020-09-09 17:04:07.986000+00:00	82	2020-09-09 16:59:59+00:00	data/KhcGa9MQh1dduHWYaF7PRTE0x3p2.jsonl	0 days 00:04:08.986000	Watching rugby	8	False	Low_intensity	2020-09-09	76.746835443038	7.70525687092473	FALSE	FALSE
1156	PI09CS	2020-09-10 11:16:20.661000+00:00	75	2020-09-10 11:09:59+00:00	data/KhcGa9MQh1dduHWYaF7PRTE0x3p2.jsonl	0 days 00:06:21.661000	Carrying planks of wood	7	True	High_intensity	2020-09-10	76.746835443038	7.70525687092473	FALSE	FALSE
1157	PI09CS	2020-09-10 12:08:10.922000+00:00	73	2020-09-10 11:59:59+00:00	data/KhcGa9MQh1dduHWYaF7PRTE0x3p2.jsonl	0 days 00:08:11.922000	Eating lunch	8	False	Low_intensity	2020-09-10	76.746835443038	7.70525687092473	FALSE	FALSE
1158	PI09CS	2020-09-10 14:55:14.734000+00:00	76	2020-09-10 14:49:59+00:00	data/KhcGa9MQh1dduHWYaF7PRTE0x3p2.jsonl	0 days 00:05:15.734000	Reading a book	8	False	Low_intensity	2020-09-10	76.746835443038	7.70525687092473	FALSE	FALSE
1159	PI09CS	2020-09-12 17:40:51.142000+00:00	85	2020-09-12 17:39:59+00:00	data/KhcGa9MQh1dduHWYaF7PRTE0x3p2.jsonl	0 days 00:00:52.142000	Watching TV	9	False	Low_intensity	2020-09-12	76.746835443038	7.70525687092473	TRUE	FALSE
1160	PI09CS	2020-09-12 18:25:13.510000+00:00	79	2020-09-12 18:19:59+00:00	data/KhcGa9MQh1dduHWYaF7PRTE0x3p2.jsonl	0 days 00:05:14.510000	Watching tv and drinking a glass of wine	5	False	Low_intensity	2020-09-12	76.746835443038	7.70525687092473	FALSE	FALSE
1161	PI09CS	2020-09-13 08:45:07.954000+00:00	70	2020-09-13 08:39:59+00:00	data/KhcGa9MQh1dduHWYaF7PRTE0x3p2.jsonl	0 days 00:05:08.954000	Having a shower and getting dressed	8	False	Low_intensity	2020-09-13	76.746835443038	7.70525687092473	FALSE	FALSE
1162	PI09CS	2020-09-13 09:25:29.073000+00:00	73	2020-09-13 09:19:59+00:00	data/KhcGa9MQh1dduHWYaF7PRTE0x3p2.jsonl	0 days 00:05:30.073000	Driving	6	False	Low_intensity	2020-09-13	76.746835443038	7.70525687092473	FALSE	FALSE
1163	PI09CS	2020-09-13 14:21:24.521000+00:00	95	2020-09-13 14:19:59+00:00	data/KhcGa9MQh1dduHWYaF7PRTE0x3p2.jsonl	0 days 00:01:25.521000	Watching rugby	8	True	Low_intensity	2020-09-13	76.746835443038	7.70525687092473	TRUE	FALSE
1164	PI09CS	2020-09-14 12:31:42.068000+00:00	73	2020-09-14 12:29:59+00:00	data/KhcGa9MQh1dduHWYaF7PRTE0x3p2.jsonl	0 days 00:01:43.068000	Walking the dog	6	True	Low_intensity	2020-09-14	76.746835443038	7.70525687092473	FALSE	FALSE
1165	PI09CS	2020-09-14 12:42:38.982000+00:00	81	2020-09-14 12:39:59+00:00	data/KhcGa9MQh1dduHWYaF7PRTE0x3p2.jsonl	0 days 00:02:39.982000	Walking uphill	7	True	Low_intensity	2020-09-14	76.746835443038	7.70525687092473	FALSE	FALSE
1166	PI09CS	2020-09-14 19:31:29.929000+00:00	69	2020-09-14 19:29:59+00:00	data/KhcGa9MQh1dduHWYaF7PRTE0x3p2.jsonl	0 days 00:01:30.929000	Watching tv	7	False	Low_intensity	2020-09-14	76.746835443038	7.70525687092473	FALSE	FALSE
1167	PI09CS	2020-09-15 09:45:21.605000+00:00	109	2020-09-15 09:39:59+00:00	data/KhcGa9MQh1dduHWYaF7PRTE0x3p2.jsonl	0 days 00:05:22.605000	Sorting laundry	7	True	Low_intensity	2020-09-15	76.746835443038	7.70525687092473	TRUE	FALSE
1168	PI09CS	2020-09-15 10:50:54.690000+00:00	73	2020-09-15 10:49:59+00:00	data/KhcGa9MQh1dduHWYaF7PRTE0x3p2.jsonl	0 days 00:00:55.690000	Reading	10	False	Low_intensity	2020-09-15	76.746835443038	7.70525687092473	FALSE	FALSE
1169	PI09CS	2020-09-15 11:37:43.172000+00:00	76	2020-09-15 11:29:59+00:00	data/KhcGa9MQh1dduHWYaF7PRTE0x3p2.jsonl	0 days 00:07:44.172000	Eating lunch	6	False	Low_intensity	2020-09-15	76.746835443038	7.70525687092473	FALSE	FALSE
1170	PI09CS	2020-09-15 13:28:47.915000+00:00	69	2020-09-15 13:19:59+00:00	data/KhcGa9MQh1dduHWYaF7PRTE0x3p2.jsonl	0 days 00:08:48.915000	Driving	8	False	Low_intensity	2020-09-15	76.746835443038	7.70525687092473	FALSE	FALSE
1171	PI09CS	2020-09-16 10:29:12.031000+00:00	69	2020-09-16 10:19:59+00:00	data/KhcGa9MQh1dduHWYaF7PRTE0x3p2.jsonl	0 days 00:09:13.031000	Ironing	4	False	Low_intensity	2020-09-16	76.746835443038	7.70525687092473	FALSE	FALSE
1172	PI09CS	2020-09-16 11:26:25.077000+00:00	72	2020-09-16 11:19:59+00:00	data/KhcGa9MQh1dduHWYaF7PRTE0x3p2.jsonl	0 days 00:06:26.077000	Ironing	6	False	Low_intensity	2020-09-16	76.746835443038	7.70525687092473	FALSE	FALSE
1173	PI09CS	2020-09-16 14:54:59.674000+00:00	83	2020-09-16 14:49:59+00:00	data/KhcGa9MQh1dduHWYaF7PRTE0x3p2.jsonl	0 days 00:05:00.674000	Reading	7	False	Low_intensity	2020-09-16	76.746835443038	7.70525687092473	FALSE	FALSE
1174	PY11WL	2020-10-30 09:07:36.829000+00:00	65	2020-10-30 08:59:59+00:00	data/5rvswTIG5Fe0xlAn72demM3JIbW2.jsonl	0 days 00:07:37.829000	Mostly getting up from bed and brushing my teeth. I've also set up the band for the first day but I have not eaten yet	10	False	Low_intensity	2020-10-30	71	5.31680885267083	FALSE	FALSE
1175	PY11WL	2020-10-30 09:45:09.862000+00:00	76	2020-10-30 09:39:59+00:00	data/5rvswTIG5Fe0xlAn72demM3JIbW2.jsonl	0 days 00:05:10.862000	Making breakfast and eating. My heartbeat is probably higher now that I'm more awake	9	False	Low_intensity	2020-10-30	71	5.31680885267083	FALSE	FALSE
1176	PY11WL	2020-10-30 12:56:17.171000+00:00	62	2020-10-30 12:49:59+00:00	data/5rvswTIG5Fe0xlAn72demM3JIbW2.jsonl	0 days 00:06:18.171000	Sitting down and doing work on my laptop	10	False	Low_intensity	2020-10-30	71	5.31680885267083	FALSE	FALSE
1177	PY11WL	2020-10-30 17:44:36.586000+00:00	70	2020-10-30 17:39:59+00:00	data/5rvswTIG5Fe0xlAn72demM3JIbW2.jsonl	0 days 00:04:37.586000	I was doing work (web based) but I got up a couple of times to move as I've been sitting for too long. I got a fruit snack as well.	9	False	Low_intensity	2020-10-30	71	5.31680885267083	FALSE	FALSE
1178	PY11WL	2020-10-31 09:16:42.251000+00:00	61	2020-10-31 09:09:59+00:00	data/5rvswTIG5Fe0xlAn72demM3JIbW2.jsonl	0 days 00:06:43.251000	Slowly waking up. I woke up around 8:45 I think so my heart would have been slow then and maybe it's normal now as I've not gotten up yet.	10	False	Low_intensity	2020-10-31	71	5.31680885267083	FALSE	FALSE
1179	PY11WL	2020-11-01 09:42:51.272000+00:00	72	2020-11-01 09:39:59+00:00	data/5rvswTIG5Fe0xlAn72demM3JIbW2.jsonl	0 days 00:02:52.272000	Rushing to get out of the house. I'm late for church but I've not eaten yet and I forgot my phone in my room so had to run up and down the stairs again	10	True	High_intensity	2020-11-01	71	5.31680885267083	FALSE	FALSE
1180	PY11WL	2020-11-01 12:32:24.032000+00:00	73	2020-11-01 12:29:59+00:00	data/5rvswTIG5Fe0xlAn72demM3JIbW2.jsonl	0 days 00:02:25.032000	Eating lunch	8	False	Low_intensity	2020-11-01	71	5.31680885267083	FALSE	FALSE
1181	PY11WL	2020-11-01 13:22:21.458000+00:00	69	2020-11-01 13:19:59+00:00	data/5rvswTIG5Fe0xlAn72demM3JIbW2.jsonl	0 days 00:02:22.458000	Chilling after lunch, but I then went upstairs to watch videos on my phone. I'm sitting down so I've not been active	8	False	High_intensity	2020-11-01	71	5.31680885267083	FALSE	FALSE
1182	PY11WL	2020-11-01 17:28:21.787000+00:00	65	2020-11-01 17:19:59+00:00	data/5rvswTIG5Fe0xlAn72demM3JIbW2.jsonl	0 days 00:08:22.787000	Watching videos whilst sitting down. I'm a little cold and feeling a bit sleepy though	10	False	Low_intensity	2020-11-01	71	5.31680885267083	FALSE	FALSE
1183	PY11WL	2020-11-02 10:27:27.660000+00:00	72	2020-11-02 10:19:59+00:00	data/5rvswTIG5Fe0xlAn72demM3JIbW2.jsonl	0 days 00:07:28.660000	Eating breakfast/preparing breakfast so it might be a little faster than resting. I don't think it's much faster than what's considered normal though.	5	True	Low_intensity	2020-11-02	71	5.31680885267083	FALSE	FALSE
1184	PY11WL	2020-11-03 14:01:23.974000+00:00	68	2020-11-03 13:59:59+00:00	data/5rvswTIG5Fe0xlAn72demM3JIbW2.jsonl	0 days 00:01:24.974000	I've been watching a variety show. I've not eaten yet though	7	False	Low_intensity	2020-11-03	71	5.31680885267083	FALSE	FALSE
1185	PY11WL	2020-11-03 14:33:17.904000+00:00	62	2020-11-03 14:29:59+00:00	data/5rvswTIG5Fe0xlAn72demM3JIbW2.jsonl	0 days 00:03:18.904000	I think my heart might be a bit slower than usual actually because I've not moved since the last check up and I'm feeling tired.	7	False	Low_intensity	2020-11-03	71	5.31680885267083	FALSE	FALSE
1186	PY11WL	2020-11-03 15:23:25.655000+00:00	67	2020-11-03 15:19:59+00:00	data/5rvswTIG5Fe0xlAn72demM3JIbW2.jsonl	0 days 00:03:26.655000	Eating lunch and laughing because I'm watching something funny	9	False	Low_intensity	2020-11-03	71	5.31680885267083	FALSE	FALSE
1187	PY11WL	2020-11-03 18:35:32.857000+00:00	64	2020-11-03 18:29:59+00:00	data/5rvswTIG5Fe0xlAn72demM3JIbW2.jsonl	0 days 00:05:33.857000	Mostly sitting and working but I did just go up and down the stairs to get a drink so my heart rate at this moment may be a little faster than normal.	8	True	High_intensity	2020-11-03	71	5.31680885267083	FALSE	FALSE
1188	PY11WL	2020-11-04 11:25:23.325000+00:00	73	2020-11-04 11:19:59+00:00	data/5rvswTIG5Fe0xlAn72demM3JIbW2.jsonl	0 days 00:05:24.325000	Getting ready for a shower but I've not eaten yet today (got up late)	5	False	Low_intensity	2020-11-04	71	5.31680885267083	FALSE	FALSE
1189	PY11WL	2020-11-04 11:59:52.734000+00:00	76	2020-11-04 11:49:59+00:00	data/5rvswTIG5Fe0xlAn72demM3JIbW2.jsonl	0 days 00:09:53.734000	Skincare and eating brunch. I think it's normal now. Not resting but within normal	7	False	High_intensity	2020-11-04	71	5.31680885267083	FALSE	FALSE
1190	PY11WL	2020-11-04 12:55:14.626000+00:00	72	2020-11-04 12:49:59+00:00	data/5rvswTIG5Fe0xlAn72demM3JIbW2.jsonl	0 days 00:05:15.626000	Watching TV	6	False	Low_intensity	2020-11-04	71	5.31680885267083	FALSE	FALSE
1191	PY11WL	2020-11-04 14:24:44.213000+00:00	75	2020-11-04 14:19:59+00:00	data/5rvswTIG5Fe0xlAn72demM3JIbW2.jsonl	0 days 00:04:45.213000	I was taking a walk outside but I've been resting again for the last ten minutes so my heart at this moment is normal I think	9	False	Low_intensity	2020-11-04	71	5.31680885267083	FALSE	FALSE
1192	PY11WL	2020-11-05 10:32:01.782000+00:00	70	2020-11-05 10:29:59+00:00	data/5rvswTIG5Fe0xlAn72demM3JIbW2.jsonl	0 days 00:02:02.782000	Reading in bed	8	False	Low_intensity	2020-11-05	71	5.31680885267083	FALSE	FALSE
1193	PY11WL	2020-11-05 10:43:00.536000+00:00	63	2020-11-05 10:39:59+00:00	data/5rvswTIG5Fe0xlAn72demM3JIbW2.jsonl	0 days 00:03:01.536000	Still reading in bed	7	False	Low_intensity	2020-11-05	71	5.31680885267083	FALSE	FALSE
1194	PY11WL	2020-11-05 11:38:02.640000+00:00	63	2020-11-05 11:29:59+00:00	data/5rvswTIG5Fe0xlAn72demM3JIbW2.jsonl	0 days 00:08:03.640000	Reading	8	False	Low_intensity	2020-11-05	71	5.31680885267083	FALSE	FALSE
1195	PY11WL	2020-11-05 11:49:06.646000+00:00	76	2020-11-05 11:39:59+00:00	data/5rvswTIG5Fe0xlAn72demM3JIbW2.jsonl	0 days 00:09:07.646000	Reading	8	False	Low_intensity	2020-11-05	71	5.31680885267083	FALSE	FALSE
1196	PY11WL	2020-11-05 12:35:11.767000+00:00	73	2020-11-05 12:29:59+00:00	data/5rvswTIG5Fe0xlAn72demM3JIbW2.jsonl	0 days 00:05:12.767000	Reading	8	False	Low_intensity	2020-11-05	71	5.31680885267083	FALSE	FALSE
1197	PY11WL	2020-11-05 18:18:11.343000+00:00	72	2020-11-05 18:09:59+00:00	data/5rvswTIG5Fe0xlAn72demM3JIbW2.jsonl	0 days 00:08:12.343000	Sitting in a zoom meeting	9	False	Low_intensity	2020-11-05	71	5.31680885267083	FALSE	FALSE
1198	PY11WL	2020-11-06 13:08:20.697000+00:00	69	2020-11-06 12:59:59+00:00	data/5rvswTIG5Fe0xlAn72demM3JIbW2.jsonl	0 days 00:08:21.697000	Working online	7	False	Low_intensity	2020-11-06	71	5.31680885267083	FALSE	FALSE
1199	PY11WL	2020-11-06 16:40:19.161000+00:00	74	2020-11-06 16:39:59+00:00	data/5rvswTIG5Fe0xlAn72demM3JIbW2.jsonl	0 days 00:00:20.161000	Shopping for food, walking a lot	8	True	Low_intensity	2020-11-06	71	5.31680885267083	FALSE	FALSE
1200	PY11WL	2020-11-08 10:36:12.966000+00:00	68	2020-11-08 10:29:59+00:00	data/5rvswTIG5Fe0xlAn72demM3JIbW2.jsonl	0 days 00:06:13.966000	Nothing except lying in bed on social media	8	False	Low_intensity	2020-11-08	71	5.31680885267083	FALSE	FALSE
1201	PY11WL	2020-11-08 11:10:57.930000+00:00	70	2020-11-08 11:09:59+00:00	data/5rvswTIG5Fe0xlAn72demM3JIbW2.jsonl	0 days 00:00:58.930000	Watching the news	8	False	Low_intensity	2020-11-08	71	5.31680885267083	FALSE	FALSE
1202	PY11WL	2020-11-08 11:42:49.536000+00:00	76	2020-11-08 11:39:59+00:00	data/5rvswTIG5Fe0xlAn72demM3JIbW2.jsonl	0 days 00:02:50.536000	I ran up the stairs to go do skincare	8	True	High_intensity	2020-11-08	71	5.31680885267083	FALSE	FALSE
1203	PY11WL	2020-11-08 11:54:55.729000+00:00	81	2020-11-08 11:49:59+00:00	data/5rvswTIG5Fe0xlAn72demM3JIbW2.jsonl	0 days 00:04:56.729000	I had gone upstairs to do skincare but now I'm sitting and reading comics	7	False	High_intensity	2020-11-08	71	5.31680885267083	TRUE	FALSE
1204	PY11WL	2020-11-08 14:29:42.066000+00:00	63	2020-11-08 14:19:59+00:00	data/5rvswTIG5Fe0xlAn72demM3JIbW2.jsonl	0 days 00:09:43.066000	I think it's normal range. I was cooking and eating lunch so I moved a lot	7	False	High_intensity	2020-11-08	71	5.31680885267083	FALSE	FALSE
1205	PY11WL	2020-11-09 10:59:12.166000+00:00	69	2020-11-09 10:49:59+00:00	data/5rvswTIG5Fe0xlAn72demM3JIbW2.jsonl	0 days 00:09:13.166000	Eating breakfast	7	False	Low_intensity	2020-11-09	71	5.31680885267083	FALSE	FALSE
1206	PY11WL	2020-11-09 11:32:32.956000+00:00	74	2020-11-09 11:29:59+00:00	data/5rvswTIG5Fe0xlAn72demM3JIbW2.jsonl	0 days 00:02:33.956000	Hanging up laundry	5	True	Low_intensity	2020-11-09	71	5.31680885267083	FALSE	FALSE
1207	PY11WL	2020-11-09 13:26:26.725000+00:00	74	2020-11-09 13:19:59+00:00	data/5rvswTIG5Fe0xlAn72demM3JIbW2.jsonl	0 days 00:06:27.725000	Mostly working (sitting down) but I did just go downstairs to get water and walk around a little	7	True	High_intensity	2020-11-09	71	5.31680885267083	FALSE	FALSE
1208	PY11WL	2020-11-09 13:55:52.146000+00:00	68	2020-11-09 13:49:59+00:00	data/5rvswTIG5Fe0xlAn72demM3JIbW2.jsonl	0 days 00:05:53.146000	Nothing, just sitting and working on my laptop	8	False	Low_intensity	2020-11-09	71	5.31680885267083	FALSE	FALSE
1209	PY11WL	2020-11-10 09:55:30.808000+00:00	67	2020-11-10 09:49:59+00:00	data/5rvswTIG5Fe0xlAn72demM3JIbW2.jsonl	0 days 00:05:31.808000	Reading	8	False	Low_intensity	2020-11-10	71	5.31680885267083	FALSE	FALSE
1210	PY11WL	2020-11-10 12:29:22.401000+00:00	73	2020-11-10 12:19:59+00:00	data/5rvswTIG5Fe0xlAn72demM3JIbW2.jsonl	0 days 00:09:23.401000	Washing my hair and preparing lunch	6	False	Low_intensity	2020-11-10	71	5.31680885267083	FALSE	FALSE
1211	PY11WL	2020-11-10 16:55:44.078000+00:00	71	2020-11-10 16:49:59+00:00	data/5rvswTIG5Fe0xlAn72demM3JIbW2.jsonl	0 days 00:05:45.078000	Washing the dishes then went back up, just about to start working	7	True	Low_intensity	2020-11-10	71	5.31680885267083	FALSE	FALSE
1212	PY11WL	2020-11-11 10:49:48.184000+00:00	74	2020-11-11 10:39:59+00:00	data/5rvswTIG5Fe0xlAn72demM3JIbW2.jsonl	0 days 00:09:49.184000	Eating breakfast	8	False	Low_intensity	2020-11-11	71	5.31680885267083	FALSE	FALSE
1213	PY11WL	2020-11-11 11:10:49.090000+00:00	76	2020-11-11 11:09:59+00:00	data/5rvswTIG5Fe0xlAn72demM3JIbW2.jsonl	0 days 00:00:50.090000	Preparing to work	6	False	Low_intensity	2020-11-11	71	5.31680885267083	FALSE	FALSE
1214	PY11WL	2020-11-11 11:45:46.937000+00:00	69	2020-11-11 11:39:59+00:00	data/5rvswTIG5Fe0xlAn72demM3JIbW2.jsonl	0 days 00:05:47.937000	Working	9	False	Low_intensity	2020-11-11	71	5.31680885267083	FALSE	FALSE
1215	PY11WL	2020-11-11 12:09:31.551000+00:00	67	2020-11-11 11:59:59+00:00	data/5rvswTIG5Fe0xlAn72demM3JIbW2.jsonl	0 days 00:09:32.551000	Working	6	False	Low_intensity	2020-11-11	71	5.31680885267083	FALSE	FALSE
1216	PY11WL	2020-11-12 11:35:19.800000+00:00	78	2020-11-12 11:29:59+00:00	data/5rvswTIG5Fe0xlAn72demM3JIbW2.jsonl	0 days 00:05:20.800000	Eating	9	False	Low_intensity	2020-11-12	71	5.31680885267083	TRUE	FALSE
1217	PY11WL	2020-11-12 12:18:57.819000+00:00	73	2020-11-12 12:09:59+00:00	data/5rvswTIG5Fe0xlAn72demM3JIbW2.jsonl	0 days 00:08:58.819000	Watching TV	6	False	Low_intensity	2020-11-12	71	5.31680885267083	FALSE	FALSE
1218	PY11WL	2020-11-12 13:47:15.610000+00:00	66	2020-11-12 13:39:59+00:00	data/5rvswTIG5Fe0xlAn72demM3JIbW2.jsonl	0 days 00:07:16.610000	Working	8	False	Low_intensity	2020-11-12	71	5.31680885267083	FALSE	FALSE
1219	PY11WL	2020-11-12 14:43:53.202000+00:00	70	2020-11-12 14:39:59+00:00	data/5rvswTIG5Fe0xlAn72demM3JIbW2.jsonl	0 days 00:03:54.202000	Preparing and eating lunch	6	False	Low_intensity	2020-11-12	71	5.31680885267083	FALSE	FALSE
1220	PY11WL	2020-11-12 16:34:43.014000+00:00	66	2020-11-12 16:29:59+00:00	data/5rvswTIG5Fe0xlAn72demM3JIbW2.jsonl	0 days 00:04:44.014000	Maths tests	7	True	Low_intensity	2020-11-12	71	5.31680885267083	FALSE	FALSE
1221	PY11WL	2020-11-12 18:57:10.180000+00:00	70	2020-11-12 18:49:59+00:00	data/5rvswTIG5Fe0xlAn72demM3JIbW2.jsonl	0 days 00:07:11.180000	Preparing dinner	8	False	Low_intensity	2020-11-12	71	5.31680885267083	FALSE	FALSE
1222	PY11WL	2020-11-12 19:07:51.976000+00:00	66	2020-11-12 18:59:59+00:00	data/5rvswTIG5Fe0xlAn72demM3JIbW2.jsonl	0 days 00:07:52.976000	Snacking and social media	8	False	Low_intensity	2020-11-12	71	5.31680885267083	FALSE	FALSE
1223	PY11WL	2020-11-13 11:15:51.091000+00:00	70	2020-11-13 11:09:59+00:00	data/5rvswTIG5Fe0xlAn72demM3JIbW2.jsonl	0 days 00:05:52.091000	Preparing breakfast	7	False	Low_intensity	2020-11-13	71	5.31680885267083	FALSE	FALSE
1224	PY11WL	2020-11-13 11:35:47.818000+00:00	71	2020-11-13 11:29:59+00:00	data/5rvswTIG5Fe0xlAn72demM3JIbW2.jsonl	0 days 00:05:48.818000	Eating breakfast	2	False	Low_intensity	2020-11-13	71	5.31680885267083	FALSE	FALSE
1225	PY11WL	2020-11-13 11:53:15.183000+00:00	68	2020-11-13 11:49:59+00:00	data/5rvswTIG5Fe0xlAn72demM3JIbW2.jsonl	0 days 00:03:16.183000	Watching anime	7	False	Low_intensity	2020-11-13	71	5.31680885267083	FALSE	FALSE
1226	PY11WL	2020-11-13 14:28:55.036000+00:00	75	2020-11-13 14:19:59+00:00	data/5rvswTIG5Fe0xlAn72demM3JIbW2.jsonl	0 days 00:08:56.036000	Multitasking - handling bills, work emails and medication	6	True	Low_intensity	2020-11-13	71	5.31680885267083	FALSE	FALSE
1227	PY11WL	2020-11-13 15:32:32.542000+00:00	76	2020-11-13 15:29:59+00:00	data/5rvswTIG5Fe0xlAn72demM3JIbW2.jsonl	0 days 00:02:33.542000	Sorting out bills, phone calls and running up and down the house	9	True	High_intensity	2020-11-13	71	5.31680885267083	FALSE	FALSE
1228	PY11WL	2020-11-13 17:19:43.929000+00:00	69	2020-11-13 17:09:59+00:00	data/5rvswTIG5Fe0xlAn72demM3JIbW2.jsonl	0 days 00:09:44.929000	Working at my laptop, but I'm cold and feeling stressed	7	True	High_intensity	2020-11-13	71	5.31680885267083	FALSE	FALSE
1229	PY11WL	2020-11-13 17:49:23.313000+00:00	76	2020-11-13 17:39:59+00:00	data/5rvswTIG5Fe0xlAn72demM3JIbW2.jsonl	0 days 00:09:24.313000	Working	8	False	Low_intensity	2020-11-13	71	5.31680885267083	FALSE	FALSE
1230	PY11WL	2020-11-13 18:36:03.860000+00:00	74	2020-11-13 18:29:59+00:00	data/5rvswTIG5Fe0xlAn72demM3JIbW2.jsonl	0 days 00:06:04.860000	Work	8	False	Low_intensity	2020-11-13	71	5.31680885267083	FALSE	FALSE
1231	PY11WL	2020-11-14 14:59:22.792000+00:00	71	2020-11-14 14:49:59+00:00	data/5rvswTIG5Fe0xlAn72demM3JIbW2.jsonl	0 days 00:09:23.792000	Watching shows	8	False	Low_intensity	2020-11-14	71	5.31680885267083	FALSE	FALSE
1232	PY11WL	2020-11-14 18:15:57.936000+00:00	69	2020-11-14 18:09:59+00:00	data/5rvswTIG5Fe0xlAn72demM3JIbW2.jsonl	0 days 00:05:58.936000	Working	6	False	Low_intensity	2020-11-14	71	5.31680885267083	FALSE	FALSE
1233	PY11WL	2020-11-14 18:16:05.118000+00:00	69	2020-11-14 18:09:59+00:00	data/5rvswTIG5Fe0xlAn72demM3JIbW2.jsonl	0 days 00:06:06.118000	Working	7	False	Low_intensity	2020-11-14	71	5.31680885267083	FALSE	FALSE
1234	PY11WL	2020-11-14 18:28:37.179000+00:00	70	2020-11-14 18:19:59+00:00	data/5rvswTIG5Fe0xlAn72demM3JIbW2.jsonl	0 days 00:08:38.179000	Working, then reading and drinking soup	7	False	Low_intensity	2020-11-14	71	5.31680885267083	FALSE	FALSE
1235	PY11WL	2020-11-15 12:56:50.088000+00:00	64	2020-11-15 12:49:59+00:00	data/5rvswTIG5Fe0xlAn72demM3JIbW2.jsonl	0 days 00:06:51.088000	Online mass	9	False	Low_intensity	2020-11-15	71	5.31680885267083	FALSE	FALSE
1236	PY11WL	2020-11-15 15:57:58.050000+00:00	64	2020-11-15 15:49:59+00:00	data/5rvswTIG5Fe0xlAn72demM3JIbW2.jsonl	0 days 00:07:59.050000	Working	7	False	Low_intensity	2020-11-15	71	5.31680885267083	FALSE	FALSE
1237	PY11WL	2020-11-15 16:45:10.804000+00:00	71	2020-11-15 16:39:59+00:00	data/5rvswTIG5Fe0xlAn72demM3JIbW2.jsonl	0 days 00:05:11.804000	Working	9	False	Low_intensity	2020-11-15	71	5.31680885267083	FALSE	FALSE
1238	PY11WL	2020-11-15 17:32:22.419000+00:00	73	2020-11-15 17:29:59+00:00	data/5rvswTIG5Fe0xlAn72demM3JIbW2.jsonl	0 days 00:02:23.419000	Playing piano	7	False	Low_intensity	2020-11-15	71	5.31680885267083	FALSE	FALSE
1239	PY11WL	2020-11-16 11:05:46.553000+00:00	70	2020-11-16 10:59:59+00:00	data/5rvswTIG5Fe0xlAn72demM3JIbW2.jsonl	0 days 00:05:47.553000	Lying in bed	6	False	Low_intensity	2020-11-16	71	5.31680885267083	FALSE	FALSE
1240	PY11WL	2020-11-16 13:18:29.929000+00:00	81	2020-11-16 13:09:59+00:00	data/5rvswTIG5Fe0xlAn72demM3JIbW2.jsonl	0 days 00:08:30.929000	Cleaning up	6	True	Low_intensity	2020-11-16	71	5.31680885267083	TRUE	FALSE
1241	PY11WL	2020-11-16 14:01:29.040000+00:00	72	2020-11-16 13:59:59+00:00	data/5rvswTIG5Fe0xlAn72demM3JIbW2.jsonl	0 days 00:01:30.040000	Sitting and watching movies	6	False	Low_intensity	2020-11-16	71	5.31680885267083	FALSE	FALSE
1242	PY11WL	2020-11-16 15:53:28.320000+00:00	75	2020-11-16 15:49:59+00:00	data/5rvswTIG5Fe0xlAn72demM3JIbW2.jsonl	0 days 00:03:29.320000	Social media	7	False	Low_intensity	2020-11-16	71	5.31680885267083	FALSE	FALSE
1243	PY11WL	2020-11-18 12:43:24.981000+00:00	65	2020-11-18 12:39:59+00:00	data/5rvswTIG5Fe0xlAn72demM3JIbW2.jsonl	0 days 00:03:25.981000	Reading	7	False	Low_intensity	2020-11-18	71	5.31680885267083	FALSE	FALSE
1244	PY11WL	2020-11-18 15:37:16.656000+00:00	70	2020-11-18 15:29:59+00:00	data/5rvswTIG5Fe0xlAn72demM3JIbW2.jsonl	0 days 00:07:17.656000	Reading	7	False	Low_intensity	2020-11-18	71	5.31680885267083	FALSE	FALSE
1245	PY11WL	2020-11-18 18:45:44.442000+00:00	66	2020-11-18 18:39:59+00:00	data/5rvswTIG5Fe0xlAn72demM3JIbW2.jsonl	0 days 00:05:45.442000	Online assessment	8	True	Low_intensity	2020-11-18	71	5.31680885267083	FALSE	FALSE
1246	PY11WL	2020-11-19 10:08:28.354000+00:00	75	2020-11-19 09:59:59+00:00	data/5rvswTIG5Fe0xlAn72demM3JIbW2.jsonl	0 days 00:08:29.354000	Rushing to get ready for an online webinar	7	True	Low_intensity	2020-11-19	71	5.31680885267083	FALSE	FALSE
1247	PY11WL	2020-11-19 10:35:57.962000+00:00	67	2020-11-19 10:29:59+00:00	data/5rvswTIG5Fe0xlAn72demM3JIbW2.jsonl	0 days 00:05:58.962000	Attending webinar and writing notes	6	True	Low_intensity	2020-11-19	71	5.31680885267083	FALSE	FALSE
1248	PY11WL	2020-11-19 10:37:00.498000+00:00	67	2020-11-19 10:29:59+00:00	data/5rvswTIG5Fe0xlAn72demM3JIbW2.jsonl	0 days 00:07:01.498000	Webinar and taking notes	6	True	Low_intensity	2020-11-19	71	5.31680885267083	FALSE	FALSE
1249	PY11WL	2020-11-19 13:15:47.010000+00:00	69	2020-11-19 13:09:59+00:00	data/5rvswTIG5Fe0xlAn72demM3JIbW2.jsonl	0 days 00:05:48.010000	Vacuuming then cooking	6	True	Low_intensity	2020-11-19	71	5.31680885267083	FALSE	FALSE
1250	PY11WL	2020-11-19 17:27:49.894000+00:00	75	2020-11-19 17:19:59+00:00	data/5rvswTIG5Fe0xlAn72demM3JIbW2.jsonl	0 days 00:07:50.894000	Sitting and eating	6	False	Low_intensity	2020-11-19	71	5.31680885267083	FALSE	FALSE
1251	PY11WL	2020-11-19 18:24:25.216000+00:00	75	2020-11-19 18:19:59+00:00	data/5rvswTIG5Fe0xlAn72demM3JIbW2.jsonl	0 days 00:04:26.216000	Watching music videos	7	False	Low_intensity	2020-11-19	71	5.31680885267083	FALSE	FALSE
1252	PY11WL	2020-11-19 18:44:15.759000+00:00	69	2020-11-19 18:39:59+00:00	data/5rvswTIG5Fe0xlAn72demM3JIbW2.jsonl	0 days 00:04:16.759000	Working	7	False	Low_intensity	2020-11-19	71	5.31680885267083	FALSE	FALSE
1253	PY11WL	2020-11-20 09:20:11.696000+00:00	69	2020-11-20 09:19:59+00:00	data/5rvswTIG5Fe0xlAn72demM3JIbW2.jsonl	0 days 00:00:12.696000	Making breakfast and listening to music	5	True	Low_intensity	2020-11-20	71	5.31680885267083	FALSE	FALSE
1254	PY11WL	2020-11-20 10:05:34.254000+00:00	71	2020-11-20 09:59:59+00:00	data/5rvswTIG5Fe0xlAn72demM3JIbW2.jsonl	0 days 00:05:35.254000	Eating breakfast	7	False	Low_intensity	2020-11-20	71	5.31680885267083	FALSE	FALSE
1255	PY11WL	2020-11-20 10:59:35.906000+00:00	68	2020-11-20 10:49:59+00:00	data/5rvswTIG5Fe0xlAn72demM3JIbW2.jsonl	0 days 00:09:36.906000	Listening to music	6	False	Low_intensity	2020-11-20	71	5.31680885267083	FALSE	FALSE
1256	PY11WL	2020-11-20 13:45:41.615000+00:00	68	2020-11-20 13:39:59+00:00	data/5rvswTIG5Fe0xlAn72demM3JIbW2.jsonl	0 days 00:05:42.615000	Working on my laptop	4	False	Low_intensity	2020-11-20	71	5.31680885267083	FALSE	FALSE
1257	PY11WL	2020-11-20 16:04:03.557000+00:00	75	2020-11-20 15:59:59+00:00	data/5rvswTIG5Fe0xlAn72demM3JIbW2.jsonl	0 days 00:04:04.557000	Working from home	5	False	Low_intensity	2020-11-20	71	5.31680885267083	FALSE	FALSE
1258	PY11WL	2020-11-20 17:29:06.249000+00:00	65	2020-11-20 17:19:59+00:00	data/5rvswTIG5Fe0xlAn72demM3JIbW2.jsonl	0 days 00:09:07.249000	Watching videos	7	False	Low_intensity	2020-11-20	71	5.31680885267083	FALSE	FALSE
1259	PY11WL	2020-11-21 12:17:47.173000+00:00	76	2020-11-21 12:09:59+00:00	data/5rvswTIG5Fe0xlAn72demM3JIbW2.jsonl	0 days 00:07:48.173000	Making breakfast	6	False	Low_intensity	2020-11-21	71	5.31680885267083	FALSE	FALSE
1260	PY11WL	2020-11-21 16:20:27.798000+00:00	71	2020-11-21 16:19:59+00:00	data/5rvswTIG5Fe0xlAn72demM3JIbW2.jsonl	0 days 00:00:28.798000	Unboxing an album	7	True	Low_intensity	2020-11-21	71	5.31680885267083	FALSE	FALSE
1261	PY11WL	2020-11-21 17:05:25.509000+00:00	67	2020-11-21 16:59:59+00:00	data/5rvswTIG5Fe0xlAn72demM3JIbW2.jsonl	0 days 00:05:26.509000	Talking to friends on zoom	7	False	Low_intensity	2020-11-21	71	5.31680885267083	FALSE	FALSE
1262	PY11WL	2020-11-21 19:19:34.058000+00:00	76	2020-11-21 19:09:59+00:00	data/5rvswTIG5Fe0xlAn72demM3JIbW2.jsonl	0 days 00:09:35.058000	Listening to music	7	False	Low_intensity	2020-11-21	71	5.31680885267083	FALSE	FALSE
1263	PY11WL	2020-11-22 10:48:15.387000+00:00	67	2020-11-22 10:39:59+00:00	data/5rvswTIG5Fe0xlAn72demM3JIbW2.jsonl	0 days 00:08:16.387000	Skincare	6	False	Low_intensity	2020-11-22	71	5.31680885267083	FALSE	FALSE
1264	PY11WL	2020-11-22 13:10:49.560000+00:00	68	2020-11-22 13:09:59+00:00	data/5rvswTIG5Fe0xlAn72demM3JIbW2.jsonl	0 days 00:00:50.560000	Mass	8	False	Low_intensity	2020-11-22	71	5.31680885267083	FALSE	FALSE
1265	PY11WL	2020-11-22 13:25:37.486000+00:00	71	2020-11-22 13:19:59+00:00	data/5rvswTIG5Fe0xlAn72demM3JIbW2.jsonl	0 days 00:05:38.486000	Mass and TV	9	False	Low_intensity	2020-11-22	71	5.31680885267083	FALSE	FALSE
1266	PY11WL	2020-11-22 14:51:36.642000+00:00	69	2020-11-22 14:49:59+00:00	data/5rvswTIG5Fe0xlAn72demM3JIbW2.jsonl	0 days 00:01:37.642000	Eating lunch	6	False	Low_intensity	2020-11-22	71	5.31680885267083	FALSE	FALSE
1267	PY11WL	2020-11-22 16:11:31.556000+00:00	71	2020-11-22 16:09:59+00:00	data/5rvswTIG5Fe0xlAn72demM3JIbW2.jsonl	0 days 00:01:32.556000	Social media	10	False	Low_intensity	2020-11-22	71	5.31680885267083	FALSE	FALSE
1268	PY11WL	2020-11-22 17:24:55.663000+00:00	73	2020-11-22 17:19:59+00:00	data/5rvswTIG5Fe0xlAn72demM3JIbW2.jsonl	0 days 00:04:56.663000	Reading	8	False	Low_intensity	2020-11-22	71	5.31680885267083	FALSE	FALSE
1269	PY11WL	2020-11-22 19:17:45.996000+00:00	70	2020-11-22 19:09:59+00:00	data/5rvswTIG5Fe0xlAn72demM3JIbW2.jsonl	0 days 00:07:46.996000	Working	8	False	Low_intensity	2020-11-22	71	5.31680885267083	FALSE	FALSE
1270	PY11WL	2020-11-22 19:53:48.991000+00:00	69	2020-11-22 19:49:59+00:00	data/5rvswTIG5Fe0xlAn72demM3JIbW2.jsonl	0 days 00:03:49.991000	Working	6	False	Low_intensity	2020-11-22	71	5.31680885267083	FALSE	FALSE
1271	PY11WL	2020-11-23 10:36:17.737000+00:00	70	2020-11-23 10:29:59+00:00	data/5rvswTIG5Fe0xlAn72demM3JIbW2.jsonl	0 days 00:06:18.737000	Reading in bed	6	False	Low_intensity	2020-11-23	71	5.31680885267083	FALSE	FALSE
1272	PY11WL	2020-11-23 12:50:20.207000+00:00	69	2020-11-23 12:49:59+00:00	data/5rvswTIG5Fe0xlAn72demM3JIbW2.jsonl	0 days 00:00:21.207000	Social media and reading	7	False	Low_intensity	2020-11-23	71	5.31680885267083	FALSE	FALSE
1273	PY11WL	2020-11-23 13:14:49.417000+00:00	68	2020-11-23 13:09:59+00:00	data/5rvswTIG5Fe0xlAn72demM3JIbW2.jsonl	0 days 00:04:50.417000	Reading	6	False	Low_intensity	2020-11-23	71	5.31680885267083	FALSE	FALSE
1274	PY11WL	2020-11-23 15:35:37.093000+00:00	75	2020-11-23 15:29:59+00:00	data/5rvswTIG5Fe0xlAn72demM3JIbW2.jsonl	0 days 00:05:38.093000	Washing my hair	5	False	Low_intensity	2020-11-23	71	5.31680885267083	FALSE	FALSE
1275	PY11WL	2020-11-24 09:08:47.573000+00:00	72	2020-11-24 08:59:59+00:00	data/5rvswTIG5Fe0xlAn72demM3JIbW2.jsonl	0 days 00:08:48.573000	Taking pictures outside	6	False	Low_intensity	2020-11-24	71	5.31680885267083	FALSE	FALSE
1276	PY11WL	2020-11-24 15:35:28.106000+00:00	69	2020-11-24 15:29:59+00:00	data/5rvswTIG5Fe0xlAn72demM3JIbW2.jsonl	0 days 00:05:29.106000	Preparing for an interview	7	True	Low_intensity	2020-11-24	71	5.31680885267083	FALSE	FALSE
1277	PY11WL	2020-11-24 15:48:58.991000+00:00	71	2020-11-24 15:39:59+00:00	data/5rvswTIG5Fe0xlAn72demM3JIbW2.jsonl	0 days 00:08:59.991000	Interview prep	5	True	Low_intensity	2020-11-24	71	5.31680885267083	FALSE	FALSE
1278	PY11WL	2020-11-24 20:57:11.756000+00:00	75	2020-11-24 20:49:59+00:00	data/5rvswTIG5Fe0xlAn72demM3JIbW2.jsonl	0 days 00:07:12.756000	Preparing and eating dinner	7	True	Low_intensity	2020-11-24	71	5.31680885267083	FALSE	FALSE
1279	PY11WL	2020-11-25 10:25:46.117000+00:00	74	2020-11-25 10:19:59+00:00	data/5rvswTIG5Fe0xlAn72demM3JIbW2.jsonl	0 days 00:05:47.117000	Light wall pushups	6	True	Low_intensity	2020-11-25	71	5.31680885267083	FALSE	FALSE
1280	PY11WL	2020-11-25 13:17:06.945000+00:00	70	2020-11-25 13:09:59+00:00	data/5rvswTIG5Fe0xlAn72demM3JIbW2.jsonl	0 days 00:07:07.945000	Driving	7	False	Low_intensity	2020-11-25	71	5.31680885267083	FALSE	FALSE
1281	PY11WL	2020-11-25 13:34:47.339000+00:00	75	2020-11-25 13:29:59+00:00	data/5rvswTIG5Fe0xlAn72demM3JIbW2.jsonl	0 days 00:04:48.339000	Sitting and playing on my phone	7	False	Low_intensity	2020-11-25	71	5.31680885267083	FALSE	FALSE
1282	PY11WL	2020-11-25 18:13:58.908000+00:00	66	2020-11-25 18:09:59+00:00	data/5rvswTIG5Fe0xlAn72demM3JIbW2.jsonl	0 days 00:03:59.908000	Reading	6	False	Low_intensity	2020-11-25	71	5.31680885267083	FALSE	FALSE
1283	PY11WL	2020-11-26 09:30:47.909000+00:00	62	2020-11-26 09:29:59+00:00	data/5rvswTIG5Fe0xlAn72demM3JIbW2.jsonl	0 days 00:00:48.909000	Lying in bed	6	False	Low_intensity	2020-11-26	71	5.31680885267083	FALSE	FALSE
1284	PY11WL	2020-11-26 15:10:56.689000+00:00	72	2020-11-26 15:09:59+00:00	data/5rvswTIG5Fe0xlAn72demM3JIbW2.jsonl	0 days 00:00:57.689000	Cleaning up	6	False	Low_intensity	2020-11-26	71	5.31680885267083	FALSE	FALSE
1285	PY11WL	2020-11-26 15:42:39.265000+00:00	72	2020-11-26 15:39:59+00:00	data/5rvswTIG5Fe0xlAn72demM3JIbW2.jsonl	0 days 00:02:40.265000	Social media	9	False	Low_intensity	2020-11-26	71	5.31680885267083	FALSE	FALSE
1286	PY11WL	2020-11-26 16:32:14.438000+00:00	70	2020-11-26 16:29:59+00:00	data/5rvswTIG5Fe0xlAn72demM3JIbW2.jsonl	0 days 00:02:15.438000	Social media	8	False	Low_intensity	2020-11-26	71	5.31680885267083	FALSE	FALSE
1287	PY11WL	2020-11-26 19:31:56.240000+00:00	68	2020-11-26 19:29:59+00:00	data/5rvswTIG5Fe0xlAn72demM3JIbW2.jsonl	0 days 00:01:57.240000	Preparing food	6	False	Low_intensity	2020-11-26	71	5.31680885267083	FALSE	FALSE
1288	PY11WL	2020-11-26 20:56:55.107000+00:00	69	2020-11-26 20:49:59+00:00	data/5rvswTIG5Fe0xlAn72demM3JIbW2.jsonl	0 days 00:06:56.107000	Preparing dinner	6	True	Low_intensity	2020-11-26	71	5.31680885267083	FALSE	FALSE
1289	PY11WL	2020-11-27 09:53:36.539000+00:00	64	2020-11-27 09:49:59+00:00	data/5rvswTIG5Fe0xlAn72demM3JIbW2.jsonl	0 days 00:03:37.539000	Snoozing	7	False	Low_intensity	2020-11-27	71	5.31680885267083	FALSE	FALSE
1290	PY11WL	2020-11-27 10:58:47.725000+00:00	75	2020-11-27 10:49:59+00:00	data/5rvswTIG5Fe0xlAn72demM3JIbW2.jsonl	0 days 00:08:48.725000	Reading in bed, but then I got up to get ready, brushed my teeth and washed my face	7	False	Low_intensity	2020-11-27	71	5.31680885267083	FALSE	FALSE
1291	PY11WL	2020-11-27 11:09:49.940000+00:00	71	2020-11-27 10:59:59+00:00	data/5rvswTIG5Fe0xlAn72demM3JIbW2.jsonl	0 days 00:09:50.940000	Skincare	6	False	Low_intensity	2020-11-27	71	5.31680885267083	FALSE	FALSE
1292	PY11WL	2020-11-27 11:20:45.727000+00:00	69	2020-11-27 11:19:59+00:00	data/5rvswTIG5Fe0xlAn72demM3JIbW2.jsonl	0 days 00:00:46.727000	Skincare	6	False	Low_intensity	2020-11-27	71	5.31680885267083	FALSE	FALSE
1293	PY11WL	2020-11-27 17:40:48.248000+00:00	70	2020-11-27 17:39:59+00:00	data/5rvswTIG5Fe0xlAn72demM3JIbW2.jsonl	0 days 00:00:49.248000	Working on my laptop	6	False	Low_intensity	2020-11-27	71	5.31680885267083	FALSE	FALSE
1294	PY11WL	2020-11-27 20:36:36.442000+00:00	77	2020-11-27 20:29:59+00:00	data/5rvswTIG5Fe0xlAn72demM3JIbW2.jsonl	0 days 00:06:37.442000	Eating dinner	8	False	Low_intensity	2020-11-27	71	5.31680885267083	TRUE	FALSE
1295	PY11WL	2020-11-28 09:53:46.109000+00:00	63	2020-11-28 09:49:59+00:00	data/5rvswTIG5Fe0xlAn72demM3JIbW2.jsonl	0 days 00:03:47.109000	Lying in bed	8	False	Low_intensity	2020-11-28	71	5.31680885267083	FALSE	FALSE
1296	PY11WL	2020-11-28 10:37:06.315000+00:00	63	2020-11-28 10:29:59+00:00	data/5rvswTIG5Fe0xlAn72demM3JIbW2.jsonl	0 days 00:07:07.315000	Snoozing in bed and watching videos	6	False	Low_intensity	2020-11-28	71	5.31680885267083	FALSE	FALSE
1297	PY11WL	2020-11-28 10:48:43.081000+00:00	69	2020-11-28 10:39:59+00:00	data/5rvswTIG5Fe0xlAn72demM3JIbW2.jsonl	0 days 00:08:44.081000	Watching videos	7	False	Low_intensity	2020-11-28	71	5.31680885267083	FALSE	FALSE
1298	PY11WL	2020-11-28 11:23:07.081000+00:00	71	2020-11-28 11:19:59+00:00	data/5rvswTIG5Fe0xlAn72demM3JIbW2.jsonl	0 days 00:03:08.081000	Brushing my teeth, skincare, playing piano but I've not eaten yet	6	True	Low_intensity	2020-11-28	71	5.31680885267083	FALSE	FALSE
1299	PY11WL	2020-11-28 11:32:25.792000+00:00	67	2020-11-28 11:29:59+00:00	data/5rvswTIG5Fe0xlAn72demM3JIbW2.jsonl	0 days 00:02:26.792000	Mostly playing piano but I'm eating now and getting food	6	False	Low_intensity	2020-11-28	71	5.31680885267083	FALSE	FALSE
1300	PY11WL	2020-11-28 11:56:04.783000+00:00	65	2020-11-28 11:49:59+00:00	data/5rvswTIG5Fe0xlAn72demM3JIbW2.jsonl	0 days 00:06:05.783000	Mostly getting things to eat	7	False	Low_intensity	2020-11-28	71	5.31680885267083	FALSE	FALSE
1301	PY11WL	2020-11-28 12:29:27.292000+00:00	74	2020-11-28 12:19:59+00:00	data/5rvswTIG5Fe0xlAn72demM3JIbW2.jsonl	0 days 00:09:28.292000	Sitting and watching cooking videos, but I'm a little cold	7	False	Low_intensity	2020-11-28	71	5.31680885267083	FALSE	FALSE
1302	PY11WL	2020-11-28 13:13:49.257000+00:00	71	2020-11-28 13:09:59+00:00	data/5rvswTIG5Fe0xlAn72demM3JIbW2.jsonl	0 days 00:03:50.257000	Watching TV	7	False	Low_intensity	2020-11-28	71	5.31680885267083	FALSE	FALSE
1303	PY11WL	2020-11-28 15:14:03.450000+00:00	87	2020-11-28 15:09:59+00:00	data/5rvswTIG5Fe0xlAn72demM3JIbW2.jsonl	0 days 00:04:04.450000	Cleaning up and watching music videos	7	False	Low_intensity	2020-11-28	71	5.31680885267083	TRUE	FALSE
1304	PY11WL	2020-11-28 16:40:12.649000+00:00	72	2020-11-28 16:39:59+00:00	data/5rvswTIG5Fe0xlAn72demM3JIbW2.jsonl	0 days 00:00:13.649000	Preparing food and watching TV, I might have walked around the kitchen a little bit too but not enough to speed my heart up	7	False	Low_intensity	2020-11-28	71	5.31680885267083	FALSE	FALSE
1305	PY11WL	2020-11-28 17:16:56.935000+00:00	68	2020-11-28 17:09:59+00:00	data/5rvswTIG5Fe0xlAn72demM3JIbW2.jsonl	0 days 00:06:57.935000	Watching a TV show	7	False	Low_intensity	2020-11-28	71	5.31680885267083	FALSE	FALSE
1306	PY11WL	2020-11-28 20:56:59.256000+00:00	71	2020-11-28 20:49:59+00:00	data/5rvswTIG5Fe0xlAn72demM3JIbW2.jsonl	0 days 00:07:00.256000	Washing my hair, showering and then cooking dinner	7	False	Low_intensity	2020-11-28	71	5.31680885267083	FALSE	FALSE
1307	PY11WL	2020-11-29 11:00:01.851000+00:00	77	2020-11-29 10:59:59+00:00	data/5rvswTIG5Fe0xlAn72demM3JIbW2.jsonl	0 days 00:00:02.851000	Brushing my teeth, doing skincare and getting dressed. I'm about to get something to eat as I've not had anything yet today	8	False	Low_intensity	2020-11-29	71	5.31680885267083	TRUE	FALSE
1308	PY11WL	2020-11-29 11:32:10.837000+00:00	77	2020-11-29 11:29:59+00:00	data/5rvswTIG5Fe0xlAn72demM3JIbW2.jsonl	0 days 00:02:11.837000	Making and eating breakfast	6	False	Low_intensity	2020-11-29	71	5.31680885267083	TRUE	FALSE
1309	PY11WL	2020-11-29 11:46:32.581000+00:00	67	2020-11-29 11:39:59+00:00	data/5rvswTIG5Fe0xlAn72demM3JIbW2.jsonl	0 days 00:06:33.581000	Making food and eating	8	False	Low_intensity	2020-11-29	71	5.31680885267083	FALSE	FALSE
1310	PY11WL	2020-11-29 13:38:16.531000+00:00	65	2020-11-29 13:29:59+00:00	data/5rvswTIG5Fe0xlAn72demM3JIbW2.jsonl	0 days 00:08:17.531000	Cooking and preparing food	7	False	Low_intensity	2020-11-29	71	5.31680885267083	FALSE	FALSE
1311	PY11WL	2020-11-29 17:11:05.597000+00:00	67	2020-11-29 17:09:59+00:00	data/5rvswTIG5Fe0xlAn72demM3JIbW2.jsonl	0 days 00:01:06.597000	Playing video games	7	False	Low_intensity	2020-11-29	71	5.31680885267083	FALSE	FALSE
1312	PY11WL	2020-11-30 11:44:11.037000+00:00	80	2020-11-30 11:39:59+00:00	data/5rvswTIG5Fe0xlAn72demM3JIbW2.jsonl	0 days 00:04:12.037000	Eating breakfast. I've been feeling really lethargic so I don't think my heart rate is very high	8	False	Low_intensity	2020-11-30	71	5.31680885267083	TRUE	FALSE
1313	PY11WL	2020-11-30 12:25:27.648000+00:00	73	2020-11-30 12:19:59+00:00	data/5rvswTIG5Fe0xlAn72demM3JIbW2.jsonl	0 days 00:05:28.648000	Watching a movie	7	False	Low_intensity	2020-11-30	71	5.31680885267083	FALSE	FALSE
1314	PY11WL	2020-11-30 13:34:54.698000+00:00	73	2020-11-30 13:29:59+00:00	data/5rvswTIG5Fe0xlAn72demM3JIbW2.jsonl	0 days 00:04:55.698000	Baking, but I'm not using any machine mixers so I've been mixing a lot with my arm	7	True	Low_intensity	2020-11-30	71	5.31680885267083	FALSE	FALSE
1315	PY11WL	2020-11-30 14:10:38.027000+00:00	81	2020-11-30 14:09:59+00:00	data/5rvswTIG5Fe0xlAn72demM3JIbW2.jsonl	0 days 00:00:39.027000	Baking cookies but then I went to get changed because I have to go out to the optometrist	7	True	Low_intensity	2020-11-30	71	5.31680885267083	TRUE	FALSE
1316	PY11WL	2020-11-30 15:03:41.570000+00:00	102	2020-11-30 14:59:59+00:00	data/5rvswTIG5Fe0xlAn72demM3JIbW2.jsonl	0 days 00:03:42.570000	I was outside as a drainage person came to help do some pipe work but since it was outside I kept moving to keep warm. Now I'm inside again but I'm warm so I guess moving around worked	8	True	Low_intensity	2020-11-30	71	5.31680885267083	TRUE	FALSE
1317	PY11WL	2020-11-30 16:07:37.230000+00:00	74	2020-11-30 15:59:59+00:00	data/5rvswTIG5Fe0xlAn72demM3JIbW2.jsonl	0 days 00:07:38.230000	Sitting and working on the laptop	7	False	Low_intensity	2020-11-30	71	5.31680885267083	FALSE	FALSE
1318	PY11WL	2020-11-30 18:06:07.983000+00:00	67	2020-11-30 17:59:59+00:00	data/5rvswTIG5Fe0xlAn72demM3JIbW2.jsonl	0 days 00:06:08.983000	Watching videos on my laptop, mostly music videos	7	False	Low_intensity	2020-11-30	71	5.31680885267083	FALSE	FALSE
1319	PY11WL	2020-11-30 18:35:22.756000+00:00	73	2020-11-30 18:29:59+00:00	data/5rvswTIG5Fe0xlAn72demM3JIbW2.jsonl	0 days 00:05:23.756000	Doing some work on the laptop, but I'm cold and feeling hungry so I think it's actually slower	7	False	Low_intensity	2020-11-30	71	5.31680885267083	FALSE	FALSE
1320	PY11WL	2020-11-30 19:31:13.536000+00:00	75	2020-11-30 19:29:59+00:00	data/5rvswTIG5Fe0xlAn72demM3JIbW2.jsonl	0 days 00:01:14.536000	Just eating dinner	7	False	Low_intensity	2020-11-30	71	5.31680885267083	FALSE	FALSE
1321	PY11WL	2020-11-30 20:02:15.108000+00:00	76	2020-11-30 19:59:59+00:00	data/5rvswTIG5Fe0xlAn72demM3JIbW2.jsonl	0 days 00:02:16.108000	Still at dinner but I received some exciting news - don't think it was enough to raise my heart rate though	8	False	Low_intensity	2020-11-30	71	5.31680885267083	FALSE	FALSE
1322	PY11WL	2020-11-30 20:34:49.108000+00:00	86	2020-11-30 20:29:59+00:00	data/5rvswTIG5Fe0xlAn72demM3JIbW2.jsonl	0 days 00:04:50.108000	Eating	9	False	Low_intensity	2020-11-30	71	5.31680885267083	TRUE	FALSE
1323	PY11WL	2020-11-30 20:58:14.990000+00:00	82	2020-11-30 20:49:59+00:00	data/5rvswTIG5Fe0xlAn72demM3JIbW2.jsonl	0 days 00:08:15.990000	Chilling. I've finished dinner but I'm still at the table talking with my family	6	False	Low_intensity	2020-11-30	71	5.31680885267083	TRUE	FALSE
1324	Rgw02Cedar	2020-10-07 15:26:41.941000+00:00	78	2020-10-07 15:19:59+00:00	data/AwIlYC47qoUhxJGRYLf2iYnAWW23.jsonl	0 days 00:06:42.941000	Work, video chat	8	False	Low_intensity	2020-10-07	76.5	7.05927286151579	FALSE	FALSE
1325	Rgw02Cedar	2020-10-09 08:42:16.965000+00:00	71	2020-10-09 08:39:59+00:00	data/AwIlYC47qoUhxJGRYLf2iYnAWW23.jsonl	0 days 00:02:17.965000	Walking from home, stop in for coffee, to office	10	True	High_intensity	2020-10-09	76.5	7.05927286151579	FALSE	FALSE
1326	Rgw02Cedar	2020-10-10 19:58:55.762000+00:00	87	2020-10-10 19:49:59+00:00	data/AwIlYC47qoUhxJGRYLf2iYnAWW23.jsonl	0 days 00:08:56.762000	Masturbating	7	True	Low_intensity	2020-10-10	76.5	7.05927286151579	TRUE	FALSE
1327	Rgw02Cedar	2020-10-11 08:28:26.512000+00:00	75	2020-10-11 08:19:59+00:00	data/AwIlYC47qoUhxJGRYLf2iYnAWW23.jsonl	0 days 00:08:27.512000	Reading	7	False	Low_intensity	2020-10-11	76.5	7.05927286151579	FALSE	FALSE
1328	Rgw02Cedar	2020-10-11 10:51:26.159000+00:00	68	2020-10-11 10:49:59+00:00	data/AwIlYC47qoUhxJGRYLf2iYnAWW23.jsonl	0 days 00:01:27.159000	Reading	5	False	Low_intensity	2020-10-11	76.5	7.05927286151579	FALSE	FALSE
1329	Rgw02Cedar	2020-10-11 13:05:42.867000+00:00	85	2020-10-11 12:59:59+00:00	data/AwIlYC47qoUhxJGRYLf2iYnAWW23.jsonl	0 days 00:05:43.867000	Reading	4	False	Low_intensity	2020-10-11	76.5	7.05927286151579	TRUE	FALSE
1330	Rgw02Cedar	2020-10-11 13:05:53.605000+00:00	85	2020-10-11 12:59:59+00:00	data/AwIlYC47qoUhxJGRYLf2iYnAWW23.jsonl	0 days 00:05:54.605000	Reading	3	False	Low_intensity	2020-10-11	76.5	7.05927286151579	TRUE	FALSE
1331	Rgw02Cedar	2020-10-11 13:16:44.099000+00:00	75	2020-10-11 13:09:59+00:00	data/AwIlYC47qoUhxJGRYLf2iYnAWW23.jsonl	0 days 00:06:45.099000	Cleaning, walking	10	False	Low_intensity	2020-10-11	76.5	7.05927286151579	FALSE	FALSE
1332	Rgw02Cedar	2020-10-11 13:27:26.169000+00:00	73	2020-10-11 13:19:59+00:00	data/AwIlYC47qoUhxJGRYLf2iYnAWW23.jsonl	0 days 00:07:27.169000	Reading	2	False	Low_intensity	2020-10-11	76.5	7.05927286151579	FALSE	FALSE
1333	Rgw02Cedar	2020-10-11 14:44:29.774000+00:00	68	2020-10-11 14:39:59+00:00	data/AwIlYC47qoUhxJGRYLf2iYnAWW23.jsonl	0 days 00:04:30.774000	Workout	10	True	High_intensity	2020-10-11	76.5	7.05927286151579	FALSE	FALSE
1334	SB12HS	2020-07-21 19:26:16.410000+00:00	69	2020-07-21 19:19:59+00:00	data/myyIa5JdYEVn5itkMOZ4BNtC5Cg2.jsonl	0 days 00:06:17.410000	I was looking online for a new place to move to so house hunting.	3	False	Low_intensity	2020-07-21	75.4861111111111	13.4729703904674	FALSE	FALSE
1335	SB12HS	2020-07-22 14:05:17.163000+00:00	72	2020-07-22 13:59:59+00:00	data/myyIa5JdYEVn5itkMOZ4BNtC5Cg2.jsonl	0 days 00:05:18.163000	Planning my hiking route for next week	5	True	Low_intensity	2020-07-22	75.4861111111111	13.4729703904674	FALSE	FALSE
1336	SB12HS	2020-07-22 14:28:36.699000+00:00	72	2020-07-22 14:19:59+00:00	data/myyIa5JdYEVn5itkMOZ4BNtC5Cg2.jsonl	0 days 00:08:37.699000	Getting ready to meet my friend for a walk	7	True	Low_intensity	2020-07-22	75.4861111111111	13.4729703904674	FALSE	FALSE
1337	SB12HS	2020-07-22 18:58:00.261000+00:00	76	2020-07-22 18:49:59+00:00	data/myyIa5JdYEVn5itkMOZ4BNtC5Cg2.jsonl	0 days 00:08:01.261000	Watching a sitcom with my siblings	7	False	Low_intensity	2020-07-22	75.4861111111111	13.4729703904674	FALSE	FALSE
1338	SB12HS	2020-07-23 09:39:09.720000+00:00	75	2020-07-23 09:29:59+00:00	data/myyIa5JdYEVn5itkMOZ4BNtC5Cg2.jsonl	0 days 00:09:10.720000	I just woke up and got ready for work	6	False	Low_intensity	2020-07-23	75.4861111111111	13.4729703904674	FALSE	FALSE
1339	SB12HS	2020-07-23 10:12:08.618000+00:00	76	2020-07-23 10:09:59+00:00	data/myyIa5JdYEVn5itkMOZ4BNtC5Cg2.jsonl	0 days 00:02:09.618000	Tutoring online	8	False	Low_intensity	2020-07-23	75.4861111111111	13.4729703904674	FALSE	FALSE
1340	SB12HS	2020-07-23 10:38:24.263000+00:00	75	2020-07-23 10:29:59+00:00	data/myyIa5JdYEVn5itkMOZ4BNtC5Cg2.jsonl	0 days 00:08:25.263000	Tutoring	7	True	Low_intensity	2020-07-23	75.4861111111111	13.4729703904674	FALSE	FALSE
1341	SB12HS	2020-07-23 13:49:55.468000+00:00	71	2020-07-23 13:39:59+00:00	data/myyIa5JdYEVn5itkMOZ4BNtC5Cg2.jsonl	0 days 00:09:56.468000	Tutoring	9	False	Low_intensity	2020-07-23	75.4861111111111	13.4729703904674	FALSE	FALSE
1342	SB12HS	2020-07-23 14:49:46.178000+00:00	68	2020-07-23 14:39:59+00:00	data/myyIa5JdYEVn5itkMOZ4BNtC5Cg2.jsonl	0 days 00:09:47.178000	Tutoring	5	False	Low_intensity	2020-07-23	75.4861111111111	13.4729703904674	FALSE	FALSE
1343	SB12HS	2020-07-23 17:14:41.292000+00:00	76	2020-07-23 17:09:59+00:00	data/myyIa5JdYEVn5itkMOZ4BNtC5Cg2.jsonl	0 days 00:04:42.292000	Tutoring	9	False	Low_intensity	2020-07-23	75.4861111111111	13.4729703904674	FALSE	FALSE
1344	SB12HS	2020-07-24 19:05:04.020000+00:00	70	2020-07-24 18:59:59+00:00	data/myyIa5JdYEVn5itkMOZ4BNtC5Cg2.jsonl	0 days 00:05:05.020000	Emails	4	True	Low_intensity	2020-07-24	75.4861111111111	13.4729703904674	FALSE	FALSE
1345	SB12HS	2020-07-24 19:15:17.474000+00:00	81	2020-07-24 19:09:59+00:00	data/myyIa5JdYEVn5itkMOZ4BNtC5Cg2.jsonl	0 days 00:05:18.474000	Designing cushions for an art project	7	False	Low_intensity	2020-07-24	75.4861111111111	13.4729703904674	FALSE	FALSE
1346	SB12HS	2020-07-25 15:17:40.175000+00:00	75	2020-07-25 15:09:59+00:00	data/myyIa5JdYEVn5itkMOZ4BNtC5Cg2.jsonl	0 days 00:07:41.175000	Tutoring	9	False	Low_intensity	2020-07-25	75.4861111111111	13.4729703904674	FALSE	FALSE
1347	SB12HS	2020-07-25 15:27:17.767000+00:00	75	2020-07-25 15:19:59+00:00	data/myyIa5JdYEVn5itkMOZ4BNtC5Cg2.jsonl	0 days 00:07:18.767000	Precourse tasks for PGCE	3	True	Low_intensity	2020-07-25	75.4861111111111	13.4729703904674	FALSE	FALSE
1348	SB12HS	2020-07-25 18:44:30.369000+00:00	78	2020-07-25 18:39:59+00:00	data/myyIa5JdYEVn5itkMOZ4BNtC5Cg2.jsonl	0 days 00:04:31.369000	Watching tv	8	False	Low_intensity	2020-07-25	75.4861111111111	13.4729703904674	FALSE	FALSE
1349	SB12HS	2020-07-25 19:29:20.377000+00:00	79	2020-07-25 19:19:59+00:00	data/myyIa5JdYEVn5itkMOZ4BNtC5Cg2.jsonl	0 days 00:09:21.377000	Talking to a friend	3	False	Low_intensity	2020-07-25	75.4861111111111	13.4729703904674	FALSE	FALSE
1350	SB12HS	2020-07-26 09:29:23.558000+00:00	85	2020-07-26 09:19:59+00:00	data/myyIa5JdYEVn5itkMOZ4BNtC5Cg2.jsonl	0 days 00:09:24.558000	Watching tv	7	False	Low_intensity	2020-07-26	75.4861111111111	13.4729703904674	FALSE	FALSE
1351	SB12HS	2020-07-26 11:43:27.013000+00:00	74	2020-07-26 11:39:59+00:00	data/myyIa5JdYEVn5itkMOZ4BNtC5Cg2.jsonl	0 days 00:03:28.013000	Calling friends	6	False	Low_intensity	2020-07-26	75.4861111111111	13.4729703904674	FALSE	FALSE
1352	SB12HS	2020-07-27 18:09:06.673000+00:00	81	2020-07-27 17:59:59+00:00	data/myyIa5JdYEVn5itkMOZ4BNtC5Cg2.jsonl	0 days 00:09:07.673000	Chilling in bed	8	False	Low_intensity	2020-07-27	75.4861111111111	13.4729703904674	FALSE	FALSE
1353	SB12HS	2020-07-28 08:43:54.109000+00:00	92	2020-07-28 08:39:59+00:00	data/myyIa5JdYEVn5itkMOZ4BNtC5Cg2.jsonl	0 days 00:03:55.109000	Breakfast	10	False	Low_intensity	2020-07-28	75.4861111111111	13.4729703904674	TRUE	FALSE
1354	SB12HS	2020-07-30 11:08:50.586000+00:00	82	2020-07-30 10:59:59+00:00	data/myyIa5JdYEVn5itkMOZ4BNtC5Cg2.jsonl	0 days 00:08:51.586000	Emails	10	False	Low_intensity	2020-07-30	75.4861111111111	13.4729703904674	FALSE	FALSE
1355	SB12HS	2020-07-30 12:47:12.055000+00:00	92	2020-07-30 12:39:59+00:00	data/myyIa5JdYEVn5itkMOZ4BNtC5Cg2.jsonl	0 days 00:07:13.055000	Listening to online lecture	10	False	Low_intensity	2020-07-30	75.4861111111111	13.4729703904674	TRUE	FALSE
1356	SB12HS	2020-07-30 12:58:26.516000+00:00	90	2020-07-30 12:49:59+00:00	data/myyIa5JdYEVn5itkMOZ4BNtC5Cg2.jsonl	0 days 00:08:27.516000	Listening to an online lecture	10	False	Low_intensity	2020-07-30	75.4861111111111	13.4729703904674	TRUE	FALSE
1357	SB12HS	2020-07-30 16:31:08.217000+00:00	73	2020-07-30 16:29:59+00:00	data/myyIa5JdYEVn5itkMOZ4BNtC5Cg2.jsonl	0 days 00:01:09.217000	Having snacks and watching tv	10	True	Low_intensity	2020-07-30	75.4861111111111	13.4729703904674	FALSE	FALSE
1358	SB12HS	2020-07-30 18:13:29.654000+00:00	80	2020-07-30 18:09:59+00:00	data/myyIa5JdYEVn5itkMOZ4BNtC5Cg2.jsonl	0 days 00:03:30.654000	Tutoring	7	False	Low_intensity	2020-07-30	75.4861111111111	13.4729703904674	FALSE	FALSE
1359	SB12HS	2020-07-30 20:00:01.063000+00:00	69	2020-07-30 19:59:59+00:00	data/myyIa5JdYEVn5itkMOZ4BNtC5Cg2.jsonl	0 days 00:00:02.063000	Phone call with friends	10	False	Low_intensity	2020-07-30	75.4861111111111	13.4729703904674	FALSE	FALSE
1360	SB12HS	2020-08-02 11:34:05.588000+00:00	69	2020-08-02 11:29:59+00:00	data/myyIa5JdYEVn5itkMOZ4BNtC5Cg2.jsonl	0 days 00:04:06.588000	Chilling in bed	10	False	Low_intensity	2020-08-02	75.4861111111111	13.4729703904674	FALSE	FALSE
1361	SB12HS	2020-08-02 12:06:31.452000+00:00	68	2020-08-02 11:59:59+00:00	data/myyIa5JdYEVn5itkMOZ4BNtC5Cg2.jsonl	0 days 00:06:32.452000	Chilling in bed	10	False	Low_intensity	2020-08-02	75.4861111111111	13.4729703904674	FALSE	FALSE
1362	SB12HS	2020-08-02 12:39:40.060000+00:00	62	2020-08-02 12:29:59+00:00	data/myyIa5JdYEVn5itkMOZ4BNtC5Cg2.jsonl	0 days 00:09:41.060000	Chilling in bed	10	False	Low_intensity	2020-08-02	75.4861111111111	13.4729703904674	FALSE	FALSE
1363	SB12HS	2020-08-02 13:03:28.015000+00:00	65	2020-08-02 12:59:59+00:00	data/myyIa5JdYEVn5itkMOZ4BNtC5Cg2.jsonl	0 days 00:03:29.015000	Watching youtube	10	False	Low_intensity	2020-08-02	75.4861111111111	13.4729703904674	FALSE	FALSE
1364	SB12HS	2020-08-02 13:58:39.003000+00:00	77	2020-08-02 13:49:59+00:00	data/myyIa5JdYEVn5itkMOZ4BNtC5Cg2.jsonl	0 days 00:08:40.003000	Watching youtube	10	False	Low_intensity	2020-08-02	75.4861111111111	13.4729703904674	FALSE	FALSE
1365	SB12HS	2020-08-02 16:19:54.687000+00:00	75	2020-08-02 16:09:59+00:00	data/myyIa5JdYEVn5itkMOZ4BNtC5Cg2.jsonl	0 days 00:09:55.687000	Watching tv	10	False	Low_intensity	2020-08-02	75.4861111111111	13.4729703904674	FALSE	FALSE
1366	SB12HS	2020-08-02 17:16:50.014000+00:00	89	2020-08-02 17:09:59+00:00	data/myyIa5JdYEVn5itkMOZ4BNtC5Cg2.jsonl	0 days 00:06:51.014000	Watching tv	10	False	Low_intensity	2020-08-02	75.4861111111111	13.4729703904674	TRUE	FALSE
1367	SB12HS	2020-08-03 11:34:00.120000+00:00	64	2020-08-03 11:29:59+00:00	data/myyIa5JdYEVn5itkMOZ4BNtC5Cg2.jsonl	0 days 00:04:01.120000	Emails	10	False	Low_intensity	2020-08-03	75.4861111111111	13.4729703904674	FALSE	FALSE
1368	SB12HS	2020-08-03 14:05:38.840000+00:00	67	2020-08-03 13:59:59+00:00	data/myyIa5JdYEVn5itkMOZ4BNtC5Cg2.jsonl	0 days 00:05:39.840000	Tutoring	10	False	Low_intensity	2020-08-03	75.4861111111111	13.4729703904674	FALSE	FALSE
1369	SB12HS	2020-08-03 14:55:44.154000+00:00	68	2020-08-03 14:49:59+00:00	data/myyIa5JdYEVn5itkMOZ4BNtC5Cg2.jsonl	0 days 00:05:45.154000	Tutoring	10	False	Low_intensity	2020-08-03	75.4861111111111	13.4729703904674	FALSE	FALSE
1370	SB12HS	2020-08-03 15:05:35.779000+00:00	69	2020-08-03 14:59:59+00:00	data/myyIa5JdYEVn5itkMOZ4BNtC5Cg2.jsonl	0 days 00:05:36.779000	Tutoring	10	False	Low_intensity	2020-08-03	75.4861111111111	13.4729703904674	FALSE	FALSE
1371	SB12HS	2020-08-04 15:39:08.905000+00:00	81	2020-08-04 15:29:59+00:00	data/myyIa5JdYEVn5itkMOZ4BNtC5Cg2.jsonl	0 days 00:09:09.905000	Tutoring	10	False	Low_intensity	2020-08-04	75.4861111111111	13.4729703904674	FALSE	FALSE
1372	SB12HS	2020-08-06 10:01:54.488000+00:00	67	2020-08-06 09:59:59+00:00	data/myyIa5JdYEVn5itkMOZ4BNtC5Cg2.jsonl	0 days 00:01:55.488000	Breakfast	10	False	Low_intensity	2020-08-06	75.4861111111111	13.4729703904674	FALSE	FALSE
1373	SB12HS	2020-08-06 11:12:11.386000+00:00	84	2020-08-06 11:09:59+00:00	data/myyIa5JdYEVn5itkMOZ4BNtC5Cg2.jsonl	0 days 00:02:12.386000	Emails	7	False	Low_intensity	2020-08-06	75.4861111111111	13.4729703904674	FALSE	FALSE
1374	SB12HS	2020-08-06 14:54:41.536000+00:00	64	2020-08-06 14:49:59+00:00	data/myyIa5JdYEVn5itkMOZ4BNtC5Cg2.jsonl	0 days 00:04:42.536000	Phone call with friend	10	False	Low_intensity	2020-08-06	75.4861111111111	13.4729703904674	FALSE	FALSE
1375	SB12HS	2020-08-07 12:39:56.032000+00:00	78	2020-08-07 12:29:59+00:00	data/myyIa5JdYEVn5itkMOZ4BNtC5Cg2.jsonl	0 days 00:09:57.032000	Getting ready to go out	8	True	Low_intensity	2020-08-07	75.4861111111111	13.4729703904674	FALSE	FALSE
1376	SB12HS	2020-08-07 13:21:07.419000+00:00	75	2020-08-07 13:19:59+00:00	data/myyIa5JdYEVn5itkMOZ4BNtC5Cg2.jsonl	0 days 00:01:08.419000	Shoppinhg	10	False	Low_intensity	2020-08-07	75.4861111111111	13.4729703904674	FALSE	FALSE
1377	SB12HS	2020-08-07 13:25:50.399000+00:00	75	2020-08-07 13:19:59+00:00	data/myyIa5JdYEVn5itkMOZ4BNtC5Cg2.jsonl	0 days 00:05:51.399000	Shopping	7	True	Low_intensity	2020-08-07	75.4861111111111	13.4729703904674	FALSE	FALSE
1378	SB12HS	2020-08-07 18:59:43.321000+00:00	68	2020-08-07 18:49:59+00:00	data/myyIa5JdYEVn5itkMOZ4BNtC5Cg2.jsonl	0 days 00:09:44.321000	Coffee with friend	8	False	High_intensity	2020-08-07	75.4861111111111	13.4729703904674	FALSE	FALSE
1379	SB12HS	2020-08-09 13:39:14.422000+00:00	90	2020-08-09 13:29:59+00:00	data/myyIa5JdYEVn5itkMOZ4BNtC5Cg2.jsonl	0 days 00:09:15.422000	Having lunch	6	False	Low_intensity	2020-08-09	75.4861111111111	13.4729703904674	TRUE	FALSE
1380	SB12HS	2020-08-09 15:10:02.042000+00:00	96	2020-08-09 15:09:59+00:00	data/myyIa5JdYEVn5itkMOZ4BNtC5Cg2.jsonl	0 days 00:00:03.042000	Travelling on train	10	False	Low_intensity	2020-08-09	75.4861111111111	13.4729703904674	TRUE	FALSE
1381	SB12HS	2020-08-09 15:19:56.730000+00:00	96	2020-08-09 15:09:59+00:00	data/myyIa5JdYEVn5itkMOZ4BNtC5Cg2.jsonl	0 days 00:09:57.730000	On the train	7	False	Low_intensity	2020-08-09	75.4861111111111	13.4729703904674	TRUE	FALSE
1382	SB12HS	2020-08-10 12:41:03.558000+00:00	87	2020-08-10 12:39:59+00:00	data/myyIa5JdYEVn5itkMOZ4BNtC5Cg2.jsonl	0 days 00:01:04.558000	Tutoring	7	False	Low_intensity	2020-08-10	75.4861111111111	13.4729703904674	FALSE	FALSE
1383	SB12HS	2020-08-10 13:04:37.743000+00:00	72	2020-08-10 12:59:59+00:00	data/myyIa5JdYEVn5itkMOZ4BNtC5Cg2.jsonl	0 days 00:04:38.743000	Tutoring	10	False	Low_intensity	2020-08-10	75.4861111111111	13.4729703904674	FALSE	FALSE
1384	SB12HS	2020-08-10 13:55:32.327000+00:00	73	2020-08-10 13:49:59+00:00	data/myyIa5JdYEVn5itkMOZ4BNtC5Cg2.jsonl	0 days 00:05:33.327000	Tutoring	8	False	Low_intensity	2020-08-10	75.4861111111111	13.4729703904674	FALSE	FALSE
1385	SB12HS	2020-08-10 14:51:16.028000+00:00	75	2020-08-10 14:49:59+00:00	data/myyIa5JdYEVn5itkMOZ4BNtC5Cg2.jsonl	0 days 00:01:17.028000	Tutoring	10	False	Low_intensity	2020-08-10	75.4861111111111	13.4729703904674	FALSE	FALSE
1386	SB12HS	2020-08-10 15:03:07.413000+00:00	79	2020-08-10 14:59:59+00:00	data/myyIa5JdYEVn5itkMOZ4BNtC5Cg2.jsonl	0 days 00:03:08.413000	Tutoring	10	False	Low_intensity	2020-08-10	75.4861111111111	13.4729703904674	FALSE	FALSE
1387	SB12HS	2020-08-12 11:28:30.028000+00:00	66	2020-08-12 11:19:59+00:00	data/myyIa5JdYEVn5itkMOZ4BNtC5Cg2.jsonl	0 days 00:08:31.028000	Travelling on bus	9	True	Low_intensity	2020-08-12	75.4861111111111	13.4729703904674	FALSE	FALSE
1388	SB12HS	2020-08-12 13:29:14.356000+00:00	64	2020-08-12 13:19:59+00:00	data/myyIa5JdYEVn5itkMOZ4BNtC5Cg2.jsonl	0 days 00:09:15.356000	Dancing around with my niece	8	True	Low_intensity	2020-08-12	75.4861111111111	13.4729703904674	FALSE	FALSE
1389	SB12HS	2020-08-12 19:59:08.929000+00:00	66	2020-08-12 19:49:59+00:00	data/myyIa5JdYEVn5itkMOZ4BNtC5Cg2.jsonl	0 days 00:09:09.929000	Watching TV	8	False	Low_intensity	2020-08-12	75.4861111111111	13.4729703904674	FALSE	FALSE
1390	SB12HS	2020-08-13 09:17:44.447000+00:00	64	2020-08-13 09:09:59+00:00	data/myyIa5JdYEVn5itkMOZ4BNtC5Cg2.jsonl	0 days 00:07:45.447000	Sleeping	10	False	Low_intensity	2020-08-13	75.4861111111111	13.4729703904674	FALSE	FALSE
1391	SB12HS	2020-08-13 10:27:11.460000+00:00	87	2020-08-13 10:19:59+00:00	data/myyIa5JdYEVn5itkMOZ4BNtC5Cg2.jsonl	0 days 00:07:12.460000	Tutoring	4	True	Low_intensity	2020-08-13	75.4861111111111	13.4729703904674	FALSE	FALSE
1392	SB12HS	2020-08-13 17:47:38.182000+00:00	66	2020-08-13 17:39:59+00:00	data/myyIa5JdYEVn5itkMOZ4BNtC5Cg2.jsonl	0 days 00:07:39.182000	Tutoring	7	True	Low_intensity	2020-08-13	75.4861111111111	13.4729703904674	FALSE	FALSE
1393	SB12HS	2020-08-14 17:01:18+00:00	63	2020-08-14 16:59:59+00:00	data/myyIa5JdYEVn5itkMOZ4BNtC5Cg2.jsonl	0 days 00:01:19	Tutoring	10	True	Low_intensity	2020-08-14	75.4861111111111	13.4729703904674	FALSE	FALSE
1394	SB12HS	2020-08-14 17:14:25.973000+00:00	62	2020-08-14 17:09:59+00:00	data/myyIa5JdYEVn5itkMOZ4BNtC5Cg2.jsonl	0 days 00:04:26.973000	Tutoring	7	False	Low_intensity	2020-08-14	75.4861111111111	13.4729703904674	FALSE	FALSE
1395	SB12HS	2020-08-14 17:27:57.632000+00:00	64	2020-08-14 17:19:59+00:00	data/myyIa5JdYEVn5itkMOZ4BNtC5Cg2.jsonl	0 days 00:07:58.632000	Tutoring	8	False	Low_intensity	2020-08-14	75.4861111111111	13.4729703904674	FALSE	FALSE
1396	SB12HS	2020-08-14 17:56:09.196000+00:00	59	2020-08-14 17:49:59+00:00	data/myyIa5JdYEVn5itkMOZ4BNtC5Cg2.jsonl	0 days 00:06:10.196000	Emails	10	False	Low_intensity	2020-08-14	75.4861111111111	13.4729703904674	FALSE	FALSE
1397	SB12HS	2020-08-15 12:02:35.218000+00:00	75	2020-08-15 11:59:59+00:00	data/myyIa5JdYEVn5itkMOZ4BNtC5Cg2.jsonl	0 days 00:02:36.218000	Eating	10	False	Low_intensity	2020-08-15	75.4861111111111	13.4729703904674	FALSE	FALSE
1398	SB12HS	2020-08-15 13:55:49.035000+00:00	63	2020-08-15 13:49:59+00:00	data/myyIa5JdYEVn5itkMOZ4BNtC5Cg2.jsonl	0 days 00:05:50.035000	Phone call with friend	10	False	Low_intensity	2020-08-15	75.4861111111111	13.4729703904674	FALSE	FALSE
1399	SB12HS	2020-08-15 16:06:26.987000+00:00	162	2020-08-15 15:59:59+00:00	data/myyIa5JdYEVn5itkMOZ4BNtC5Cg2.jsonl	0 days 00:06:27.987000	Travelling to meet friend	10	True	Low_intensity	2020-08-15	75.4861111111111	13.4729703904674	TRUE	FALSE
1400	SB12HS	2020-08-16 09:41:54.064000+00:00	71	2020-08-16 09:39:59+00:00	data/myyIa5JdYEVn5itkMOZ4BNtC5Cg2.jsonl	0 days 00:01:55.064000	Yoga	10	True	High_intensity	2020-08-16	75.4861111111111	13.4729703904674	FALSE	FALSE
1401	SB12HS	2020-08-16 14:06:03.814000+00:00	71	2020-08-16 13:59:59+00:00	data/myyIa5JdYEVn5itkMOZ4BNtC5Cg2.jsonl	0 days 00:06:04.814000	Shopping	10	False	Low_intensity	2020-08-16	75.4861111111111	13.4729703904674	FALSE	FALSE
1402	SB12HS	2020-08-17 08:22:59.824000+00:00	75	2020-08-17 08:19:59+00:00	data/myyIa5JdYEVn5itkMOZ4BNtC5Cg2.jsonl	0 days 00:03:00.824000	Drawing	8	False	Low_intensity	2020-08-17	75.4861111111111	13.4729703904674	FALSE	FALSE
1403	SB12HS	2020-08-17 10:24:52.014000+00:00	72	2020-08-17 10:19:59+00:00	data/myyIa5JdYEVn5itkMOZ4BNtC5Cg2.jsonl	0 days 00:04:53.014000	On the bus	6	True	Low_intensity	2020-08-17	75.4861111111111	13.4729703904674	FALSE	FALSE
1404	SB12HS	2020-08-17 11:05:36.643000+00:00	80	2020-08-17 10:59:59+00:00	data/myyIa5JdYEVn5itkMOZ4BNtC5Cg2.jsonl	0 days 00:05:37.643000	Walking home	7	True	Low_intensity	2020-08-17	75.4861111111111	13.4729703904674	FALSE	FALSE
1405	SB12HS	2020-08-18 12:24:51.007000+00:00	66	2020-08-18 12:19:59+00:00	data/myyIa5JdYEVn5itkMOZ4BNtC5Cg2.jsonl	0 days 00:04:52.007000	Tutoring	10	False	Low_intensity	2020-08-18	75.4861111111111	13.4729703904674	FALSE	FALSE
1406	SC05HS	2020-09-07 11:45:05.620000+00:00	61	2020-09-07 11:39:59+00:00	data/nWasltYUvFPaQYNPPoMSSPLxTQH2.jsonl	0 days 00:05:06.620000	Sitting, working at a computer	9	False	Low_intensity	2020-09-07	71.4507042253521	6.80501649498235	FALSE	FALSE
1407	SC05HS	2020-09-07 11:55:37.054000+00:00	57	2020-09-07 11:49:59+00:00	data/nWasltYUvFPaQYNPPoMSSPLxTQH2.jsonl	0 days 00:05:38.054000	Working at a computer	7	False	Low_intensity	2020-09-07	71.4507042253521	6.80501649498235	FALSE	FALSE
1408	SC05HS	2020-09-07 12:07:50.786000+00:00	57	2020-09-07 11:59:59+00:00	data/nWasltYUvFPaQYNPPoMSSPLxTQH2.jsonl	0 days 00:07:51.786000	Lying on the sofa	10	False	Low_intensity	2020-09-07	71.4507042253521	6.80501649498235	FALSE	FALSE
1409	SC05HS	2020-09-07 12:40:28.272000+00:00	72	2020-09-07 12:39:59+00:00	data/nWasltYUvFPaQYNPPoMSSPLxTQH2.jsonl	0 days 00:00:29.272000	Washing dishes	7	False	Low_intensity	2020-09-07	71.4507042253521	6.80501649498235	FALSE	FALSE
1410	SC05HS	2020-09-07 13:12:20.559000+00:00	60	2020-09-07 13:09:59+00:00	data/nWasltYUvFPaQYNPPoMSSPLxTQH2.jsonl	0 days 00:02:21.559000	Washing dishes	10	False	Low_intensity	2020-09-07	71.4507042253521	6.80501649498235	FALSE	FALSE
1411	SC05HS	2020-09-07 14:19:53.957000+00:00	63	2020-09-07 14:09:59+00:00	data/nWasltYUvFPaQYNPPoMSSPLxTQH2.jsonl	0 days 00:09:54.957000	Working at a desk	7	False	Low_intensity	2020-09-07	71.4507042253521	6.80501649498235	FALSE	FALSE
1412	SC05HS	2020-09-07 15:36:07.415000+00:00	59	2020-09-07 15:29:59+00:00	data/nWasltYUvFPaQYNPPoMSSPLxTQH2.jsonl	0 days 00:06:08.415000	Working at a desk	8	False	Low_intensity	2020-09-07	71.4507042253521	6.80501649498235	FALSE	FALSE
1413	SC05HS	2020-09-07 16:33:44.776000+00:00	65	2020-09-07 16:29:59+00:00	data/nWasltYUvFPaQYNPPoMSSPLxTQH2.jsonl	0 days 00:03:45.776000	Walking slowly, sitting on sofa	8	False	Low_intensity	2020-09-07	71.4507042253521	6.80501649498235	FALSE	FALSE
1414	SC05HS	2020-09-08 08:50:37.900000+00:00	72	2020-09-08 08:49:59+00:00	data/nWasltYUvFPaQYNPPoMSSPLxTQH2.jsonl	0 days 00:00:38.900000	Working at a desk	8	False	Low_intensity	2020-09-08	71.4507042253521	6.80501649498235	FALSE	FALSE
1415	SC05HS	2020-09-08 09:55:13.047000+00:00	71	2020-09-08 09:49:59+00:00	data/nWasltYUvFPaQYNPPoMSSPLxTQH2.jsonl	0 days 00:05:14.047000	Washing dishes	7	False	Low_intensity	2020-09-08	71.4507042253521	6.80501649498235	FALSE	FALSE
1416	SC05HS	2020-09-08 12:53:30.789000+00:00	71	2020-09-08 12:49:59+00:00	data/nWasltYUvFPaQYNPPoMSSPLxTQH2.jsonl	0 days 00:03:31.789000	Walking	6	True	Low_intensity	2020-09-08	71.4507042253521	6.80501649498235	FALSE	FALSE
1417	SC05HS	2020-09-08 14:44:00.010000+00:00	65	2020-09-08 14:39:59+00:00	data/nWasltYUvFPaQYNPPoMSSPLxTQH2.jsonl	0 days 00:04:01.010000	Sitting on sofa	9	False	Low_intensity	2020-09-08	71.4507042253521	6.80501649498235	FALSE	FALSE
1418	SC05HS	2020-09-09 12:22:31.940000+00:00	70	2020-09-09 12:19:59+00:00	data/nWasltYUvFPaQYNPPoMSSPLxTQH2.jsonl	0 days 00:02:32.940000	Walking	7	True	Low_intensity	2020-09-09	71.4507042253521	6.80501649498235	FALSE	FALSE
1419	SC05HS	2020-09-10 14:03:47.268000+00:00	68	2020-09-10 13:59:59+00:00	data/nWasltYUvFPaQYNPPoMSSPLxTQH2.jsonl	0 days 00:03:48.268000	Sitting	9	False	Low_intensity	2020-09-10	71.4507042253521	6.80501649498235	FALSE	FALSE
1420	SC05HS	2020-09-10 19:02:56.634000+00:00	79	2020-09-10 18:59:59+00:00	data/nWasltYUvFPaQYNPPoMSSPLxTQH2.jsonl	0 days 00:02:57.634000	Putting a child to bed	3	False	Low_intensity	2020-09-10	71.4507042253521	6.80501649498235	TRUE	FALSE
1421	SC05HS	2020-09-12 11:43:19.602000+00:00	71	2020-09-12 11:39:59+00:00	data/nWasltYUvFPaQYNPPoMSSPLxTQH2.jsonl	0 days 00:03:20.602000	I put the band on only a couple of minutes ago. I was getting dressed.	6	False	Low_intensity	2020-09-12	71.4507042253521	6.80501649498235	FALSE	FALSE
1422	SC05HS	2020-09-12 11:53:35.921000+00:00	68	2020-09-12 11:49:59+00:00	data/nWasltYUvFPaQYNPPoMSSPLxTQH2.jsonl	0 days 00:03:36.921000	Washing dishes	6	False	Low_intensity	2020-09-12	71.4507042253521	6.80501649498235	FALSE	FALSE
1423	SC05HS	2020-09-12 17:58:23.754000+00:00	73	2020-09-12 17:49:59+00:00	data/nWasltYUvFPaQYNPPoMSSPLxTQH2.jsonl	0 days 00:08:24.754000	Cooking	6	True	Low_intensity	2020-09-12	71.4507042253521	6.80501649498235	FALSE	FALSE
1424	SC05HS	2020-09-13 12:26:50.483000+00:00	72	2020-09-13 12:19:59+00:00	data/nWasltYUvFPaQYNPPoMSSPLxTQH2.jsonl	0 days 00:06:51.483000	Walking, pushing a buggy	8	True	Low_intensity	2020-09-13	71.4507042253521	6.80501649498235	FALSE	FALSE
1425	SC05HS	2020-09-13 18:51:03.934000+00:00	76	2020-09-13 18:49:59+00:00	data/nWasltYUvFPaQYNPPoMSSPLxTQH2.jsonl	0 days 00:01:04.934000	Putting a child to bed	2	False	Low_intensity	2020-09-13	71.4507042253521	6.80501649498235	FALSE	FALSE
1426	SC05HS	2020-09-13 19:08:58.415000+00:00	85	2020-09-13 18:59:59+00:00	data/nWasltYUvFPaQYNPPoMSSPLxTQH2.jsonl	0 days 00:08:59.415000	Watching TV	6	True	Low_intensity	2020-09-13	71.4507042253521	6.80501649498235	TRUE	FALSE
1427	SC05HS	2020-09-14 17:36:53.400000+00:00	64	2020-09-14 17:29:59+00:00	data/nWasltYUvFPaQYNPPoMSSPLxTQH2.jsonl	0 days 00:06:54.400000	Watching TV	7	False	Low_intensity	2020-09-14	71.4507042253521	6.80501649498235	FALSE	FALSE
1428	SC05HS	2020-09-16 11:41:08.772000+00:00	65	2020-09-16 11:39:59+00:00	data/nWasltYUvFPaQYNPPoMSSPLxTQH2.jsonl	0 days 00:01:09.772000	Working at a desk	8	False	Low_intensity	2020-09-16	71.4507042253521	6.80501649498235	FALSE	FALSE
1429	SC05HS	2020-09-16 13:01:49.736000+00:00	71	2020-09-16 12:59:59+00:00	data/nWasltYUvFPaQYNPPoMSSPLxTQH2.jsonl	0 days 00:01:50.736000	Working at a computer	6	False	Low_intensity	2020-09-16	71.4507042253521	6.80501649498235	FALSE	FALSE
1430	SC05HS	2020-09-16 14:31:31.002000+00:00	71	2020-09-16 14:29:59+00:00	data/nWasltYUvFPaQYNPPoMSSPLxTQH2.jsonl	0 days 00:01:32.002000	Working at a desk	5	True	Low_intensity	2020-09-16	71.4507042253521	6.80501649498235	FALSE	FALSE
1431	SC05HS	2020-09-16 19:19:58.365000+00:00	76	2020-09-16 19:09:59+00:00	data/nWasltYUvFPaQYNPPoMSSPLxTQH2.jsonl	0 days 00:09:59.365000	Tv	3	False	Low_intensity	2020-09-16	71.4507042253521	6.80501649498235	FALSE	FALSE
1432	SC05HS	2020-09-16 19:27:59.943000+00:00	80	2020-09-16 19:19:59+00:00	data/nWasltYUvFPaQYNPPoMSSPLxTQH2.jsonl	0 days 00:08:00.943000	Tv	6	True	Low_intensity	2020-09-16	71.4507042253521	6.80501649498235	TRUE	FALSE
1433	SC05HS	2020-09-17 09:49:00.737000+00:00	70	2020-09-17 09:39:59+00:00	data/nWasltYUvFPaQYNPPoMSSPLxTQH2.jsonl	0 days 00:09:01.737000	Working at a desk	7	False	Low_intensity	2020-09-17	71.4507042253521	6.80501649498235	FALSE	FALSE
1434	SC05HS	2020-09-17 10:37:32.539000+00:00	80	2020-09-17 10:29:59+00:00	data/nWasltYUvFPaQYNPPoMSSPLxTQH2.jsonl	0 days 00:07:33.539000	Eating	7	False	Low_intensity	2020-09-17	71.4507042253521	6.80501649498235	TRUE	FALSE
1435	SC05HS	2020-09-17 11:08:46.329000+00:00	80	2020-09-17 10:59:59+00:00	data/nWasltYUvFPaQYNPPoMSSPLxTQH2.jsonl	0 days 00:08:47.329000	Lying on the sofa	7	False	Low_intensity	2020-09-17	71.4507042253521	6.80501649498235	TRUE	FALSE
1436	SC05HS	2020-09-17 13:25:16.769000+00:00	73	2020-09-17 13:19:59+00:00	data/nWasltYUvFPaQYNPPoMSSPLxTQH2.jsonl	0 days 00:05:17.769000	Sitting, drinking coffee	7	False	High_intensity	2020-09-17	71.4507042253521	6.80501649498235	FALSE	FALSE
1437	SC05HS	2020-09-17 13:44:46.901000+00:00	75	2020-09-17 13:39:59+00:00	data/nWasltYUvFPaQYNPPoMSSPLxTQH2.jsonl	0 days 00:04:47.901000	Studying	6	True	Low_intensity	2020-09-17	71.4507042253521	6.80501649498235	FALSE	FALSE
1438	SC05HS	2020-09-17 17:05:43.458000+00:00	70	2020-09-17 16:59:59+00:00	data/nWasltYUvFPaQYNPPoMSSPLxTQH2.jsonl	0 days 00:05:44.458000	Sitting	7	False	Low_intensity	2020-09-17	71.4507042253521	6.80501649498235	FALSE	FALSE
1439	SC05HS	2020-09-18 12:37:52.395000+00:00	64	2020-09-18 12:29:59+00:00	data/nWasltYUvFPaQYNPPoMSSPLxTQH2.jsonl	0 days 00:07:53.395000	Working at a desk	9	False	Low_intensity	2020-09-18	71.4507042253521	6.80501649498235	FALSE	FALSE
1440	SC05HS	2020-09-20 14:22:06.388000+00:00	65	2020-09-20 14:19:59+00:00	data/nWasltYUvFPaQYNPPoMSSPLxTQH2.jsonl	0 days 00:02:07.388000	Walking in the park, pushing a buggy	7	True	Low_intensity	2020-09-20	71.4507042253521	6.80501649498235	FALSE	FALSE
1441	SC05HS	2020-09-24 15:06:08.967000+00:00	70	2020-09-24 14:59:59+00:00	data/nWasltYUvFPaQYNPPoMSSPLxTQH2.jsonl	0 days 00:06:09.967000	Working at a desk	7	False	Low_intensity	2020-09-24	71.4507042253521	6.80501649498235	FALSE	FALSE
1442	SC05HS	2020-09-24 18:39:14.063000+00:00	75	2020-09-24 18:29:59+00:00	data/nWasltYUvFPaQYNPPoMSSPLxTQH2.jsonl	0 days 00:09:15.063000	Putting a child to bed	7	False	Low_intensity	2020-09-24	71.4507042253521	6.80501649498235	FALSE	FALSE
1443	SC05HS	2020-09-24 18:44:33.824000+00:00	72	2020-09-24 18:39:59+00:00	data/nWasltYUvFPaQYNPPoMSSPLxTQH2.jsonl	0 days 00:04:34.824000	Reading	6	False	Low_intensity	2020-09-24	71.4507042253521	6.80501649498235	FALSE	FALSE
1444	SC05HS	2020-09-24 19:50:58.936000+00:00	67	2020-09-24 19:49:59+00:00	data/nWasltYUvFPaQYNPPoMSSPLxTQH2.jsonl	0 days 00:00:59.936000	Watching TV	6	True	Low_intensity	2020-09-24	71.4507042253521	6.80501649498235	FALSE	FALSE
1445	SC05HS	2020-09-25 13:04:54.114000+00:00	69	2020-09-25 12:59:59+00:00	data/nWasltYUvFPaQYNPPoMSSPLxTQH2.jsonl	0 days 00:04:55.114000	Lunch	6	False	Low_intensity	2020-09-25	71.4507042253521	6.80501649498235	FALSE	FALSE
1446	SC05HS	2020-09-25 13:56:48.283000+00:00	69	2020-09-25 13:49:59+00:00	data/nWasltYUvFPaQYNPPoMSSPLxTQH2.jsonl	0 days 00:06:49.283000	Walking up hill	9	True	Low_intensity	2020-09-25	71.4507042253521	6.80501649498235	FALSE	FALSE
1447	SC05HS	2020-09-25 14:51:42.660000+00:00	66	2020-09-25 14:49:59+00:00	data/nWasltYUvFPaQYNPPoMSSPLxTQH2.jsonl	0 days 00:01:43.660000	Walking	5	True	Low_intensity	2020-09-25	71.4507042253521	6.80501649498235	FALSE	FALSE
1448	SC05HS	2020-09-25 15:56:28.593000+00:00	67	2020-09-25 15:49:59+00:00	data/nWasltYUvFPaQYNPPoMSSPLxTQH2.jsonl	0 days 00:06:29.593000	Watching TV	5	False	Low_intensity	2020-09-25	71.4507042253521	6.80501649498235	FALSE	FALSE
1449	SC05HS	2020-09-27 11:16:42.991000+00:00	79	2020-09-27 11:09:59+00:00	data/nWasltYUvFPaQYNPPoMSSPLxTQH2.jsonl	0 days 00:06:43.991000	Getting ready to go out	6	False	Low_intensity	2020-09-27	71.4507042253521	6.80501649498235	TRUE	FALSE
1450	SC05HS	2020-09-27 13:35:02.596000+00:00	75	2020-09-27 13:29:59+00:00	data/nWasltYUvFPaQYNPPoMSSPLxTQH2.jsonl	0 days 00:05:03.596000	Eating lunch	6	False	Low_intensity	2020-09-27	71.4507042253521	6.80501649498235	FALSE	FALSE
1451	SC05HS	2020-09-27 13:48:01.032000+00:00	78	2020-09-27 13:39:59+00:00	data/nWasltYUvFPaQYNPPoMSSPLxTQH2.jsonl	0 days 00:08:02.032000	Eating lunch	6	False	Low_intensity	2020-09-27	71.4507042253521	6.80501649498235	FALSE	FALSE
1452	SC05HS	2020-09-27 16:13:02.320000+00:00	75	2020-09-27 16:09:59+00:00	data/nWasltYUvFPaQYNPPoMSSPLxTQH2.jsonl	0 days 00:03:03.320000	Pushing a buggy	7	True	Low_intensity	2020-09-27	71.4507042253521	6.80501649498235	FALSE	FALSE
1453	SC05HS	2020-09-28 11:39:23.463000+00:00	66	2020-09-28 11:29:59+00:00	data/nWasltYUvFPaQYNPPoMSSPLxTQH2.jsonl	0 days 00:09:24.463000	Working at a desk	8	False	Low_intensity	2020-09-28	71.4507042253521	6.80501649498235	FALSE	FALSE
1454	SC05HS	2020-09-28 12:32:24.200000+00:00	68	2020-09-28 12:29:59+00:00	data/nWasltYUvFPaQYNPPoMSSPLxTQH2.jsonl	0 days 00:02:25.200000	Working at a desk	5	True	Low_intensity	2020-09-28	71.4507042253521	6.80501649498235	FALSE	FALSE
1455	SC05HS	2020-09-28 16:23:18.971000+00:00	65	2020-09-28 16:19:59+00:00	data/nWasltYUvFPaQYNPPoMSSPLxTQH2.jsonl	0 days 00:03:19.971000	Walking with a buggy	6	True	Low_intensity	2020-09-28	71.4507042253521	6.80501649498235	FALSE	FALSE
1456	SC05HS	2020-09-28 17:51:30.472000+00:00	64	2020-09-28 17:49:59+00:00	data/nWasltYUvFPaQYNPPoMSSPLxTQH2.jsonl	0 days 00:01:31.472000	Dinner	6	True	Low_intensity	2020-09-28	71.4507042253521	6.80501649498235	FALSE	FALSE
1457	SC05HS	2020-09-29 16:30:22.561000+00:00	72	2020-09-29 16:29:59+00:00	data/nWasltYUvFPaQYNPPoMSSPLxTQH2.jsonl	0 days 00:00:23.561000	Driving	7	False	Low_intensity	2020-09-29	71.4507042253521	6.80501649498235	FALSE	FALSE
1458	SC05HS	2020-09-30 13:14:03.606000+00:00	77	2020-09-30 13:09:59+00:00	data/nWasltYUvFPaQYNPPoMSSPLxTQH2.jsonl	0 days 00:04:04.606000	Sitting	9	False	Low_intensity	2020-09-30	71.4507042253521	6.80501649498235	FALSE	FALSE
1459	SC05HS	2020-09-30 13:39:11.891000+00:00	82	2020-09-30 13:29:59+00:00	data/nWasltYUvFPaQYNPPoMSSPLxTQH2.jsonl	0 days 00:09:12.891000	Sleeping	5	False	Low_intensity	2020-09-30	71.4507042253521	6.80501649498235	TRUE	FALSE
1460	SC05HS	2020-09-30 15:21:29.538000+00:00	72	2020-09-30 15:19:59+00:00	data/nWasltYUvFPaQYNPPoMSSPLxTQH2.jsonl	0 days 00:01:30.538000	Sitting	7	False	Low_intensity	2020-09-30	71.4507042253521	6.80501649498235	FALSE	FALSE
1461	SC05HS	2020-09-30 19:34:51.730000+00:00	75	2020-09-30 19:29:59+00:00	data/nWasltYUvFPaQYNPPoMSSPLxTQH2.jsonl	0 days 00:04:52.730000	Tv	2	False	Low_intensity	2020-09-30	71.4507042253521	6.80501649498235	FALSE	FALSE
1462	SC05HS	2020-10-01 13:48:03.458000+00:00	86	2020-10-01 13:39:59+00:00	data/nWasltYUvFPaQYNPPoMSSPLxTQH2.jsonl	0 days 00:08:04.458000	Lunch	6	False	Low_intensity	2020-10-01	71.4507042253521	6.80501649498235	TRUE	FALSE
1463	SC05HS	2020-10-01 14:32:23.404000+00:00	86	2020-10-01 14:29:59+00:00	data/nWasltYUvFPaQYNPPoMSSPLxTQH2.jsonl	0 days 00:02:24.404000	Tv	7	False	Low_intensity	2020-10-01	71.4507042253521	6.80501649498235	TRUE	FALSE
1464	SC05HS	2020-10-03 15:22:55.005000+00:00	72	2020-10-03 15:19:59+00:00	data/nWasltYUvFPaQYNPPoMSSPLxTQH2.jsonl	0 days 00:02:56.005000	Shopping	7	False	Low_intensity	2020-10-03	71.4507042253521	6.80501649498235	FALSE	FALSE
1465	SC05HS	2020-10-03 17:47:37.854000+00:00	72	2020-10-03 17:39:59+00:00	data/nWasltYUvFPaQYNPPoMSSPLxTQH2.jsonl	0 days 00:07:38.854000	Eating	7	False	Low_intensity	2020-10-03	71.4507042253521	6.80501649498235	FALSE	FALSE
1466	SC05HS	2020-10-04 10:29:10.991000+00:00	71	2020-10-04 10:19:59+00:00	data/nWasltYUvFPaQYNPPoMSSPLxTQH2.jsonl	0 days 00:09:11.991000	Repairing a buggy; walking up and down stairs	8	True	High_intensity	2020-10-04	71.4507042253521	6.80501649498235	FALSE	FALSE
1467	SC05HS	2020-10-04 15:00:39.889000+00:00	68	2020-10-04 14:59:59+00:00	data/nWasltYUvFPaQYNPPoMSSPLxTQH2.jsonl	0 days 00:00:40.889000	Walking	5	False	Low_intensity	2020-10-04	71.4507042253521	6.80501649498235	FALSE	FALSE
1468	SC05HS	2020-10-05 11:23:20.452000+00:00	73	2020-10-05 11:19:59+00:00	data/nWasltYUvFPaQYNPPoMSSPLxTQH2.jsonl	0 days 00:03:21.452000	Video conference meeting	7	False	Low_intensity	2020-10-05	71.4507042253521	6.80501649498235	FALSE	FALSE
1469	SC05HS	2020-10-06 10:24:39.498000+00:00	64	2020-10-06 10:19:59+00:00	data/nWasltYUvFPaQYNPPoMSSPLxTQH2.jsonl	0 days 00:04:40.498000	Sitting in a meeting	9	False	Low_intensity	2020-10-06	71.4507042253521	6.80501649498235	FALSE	FALSE
1470	SC05HS	2020-10-06 11:40:41.637000+00:00	81	2020-10-06 11:39:59+00:00	data/nWasltYUvFPaQYNPPoMSSPLxTQH2.jsonl	0 days 00:00:42.637000	Running	10	True	High_intensity	2020-10-06	71.4507042253521	6.80501649498235	TRUE	FALSE
1471	SC05HS	2020-10-06 12:36:55.476000+00:00	89	2020-10-06 12:29:59+00:00	data/nWasltYUvFPaQYNPPoMSSPLxTQH2.jsonl	0 days 00:06:56.476000	Dishes	6	True	Low_intensity	2020-10-06	71.4507042253521	6.80501649498235	TRUE	FALSE
1472	SC05HS	2020-10-06 14:14:43.392000+00:00	70	2020-10-06 14:09:59+00:00	data/nWasltYUvFPaQYNPPoMSSPLxTQH2.jsonl	0 days 00:04:44.392000	Meeting	6	False	Low_intensity	2020-10-06	71.4507042253521	6.80501649498235	FALSE	FALSE
1473	SC05HS	2020-10-06 14:28:50.194000+00:00	71	2020-10-06 14:19:59+00:00	data/nWasltYUvFPaQYNPPoMSSPLxTQH2.jsonl	0 days 00:08:51.194000	Meeting	8	False	Low_intensity	2020-10-06	71.4507042253521	6.80501649498235	FALSE	FALSE
1474	SC05HS	2020-10-06 17:06:20.108000+00:00	82	2020-10-06 16:59:59+00:00	data/nWasltYUvFPaQYNPPoMSSPLxTQH2.jsonl	0 days 00:06:21.108000	Lying down	7	True	Low_intensity	2020-10-06	71.4507042253521	6.80501649498235	TRUE	FALSE
1475	SC05HS	2020-10-06 17:59:59.689000+00:00	74	2020-10-06 17:59:59+00:00	data/nWasltYUvFPaQYNPPoMSSPLxTQH2.jsonl	0 days 00:00:00.689000	Eating	3	False	Low_intensity	2020-10-06	71.4507042253521	6.80501649498235	FALSE	FALSE
1476	SC05HS	2020-10-06 18:29:49.646000+00:00	72	2020-10-06 18:19:59+00:00	data/nWasltYUvFPaQYNPPoMSSPLxTQH2.jsonl	0 days 00:09:50.646000	Sitting, but just got up	5	True	Low_intensity	2020-10-06	71.4507042253521	6.80501649498235	FALSE	FALSE
1477	SD07TS	2020-10-15 11:42:06.737000+00:00	70	2020-10-15 11:39:59+00:00	data/x9gSppMuaKcFo68bVBEvlHSul5f1.jsonl	0 days 00:02:07.737000	Walking to the shops and back	7	False	Low_intensity	2020-10-15	70.9565217391304	4.20439388727769	FALSE	FALSE
1478	SD07TS	2020-10-15 17:21:04.283000+00:00	69	2020-10-15 17:19:59+00:00	data/x9gSppMuaKcFo68bVBEvlHSul5f1.jsonl	0 days 00:01:05.283000	Gaming	6	True	Low_intensity	2020-10-15	70.9565217391304	4.20439388727769	FALSE	FALSE
1479	SD07TS	2020-10-15 18:46:32.278000+00:00	65	2020-10-15 18:39:59+00:00	data/x9gSppMuaKcFo68bVBEvlHSul5f1.jsonl	0 days 00:06:33.278000	Walking	3	True	Low_intensity	2020-10-15	70.9565217391304	4.20439388727769	FALSE	FALSE
1480	SD07TS	2020-10-16 09:23:23.344000+00:00	68	2020-10-16 09:19:59+00:00	data/x9gSppMuaKcFo68bVBEvlHSul5f1.jsonl	0 days 00:03:24.344000	Studying	6	False	Low_intensity	2020-10-16	70.9565217391304	4.20439388727769	FALSE	FALSE
1481	SD07TS	2020-10-16 09:35:03.467000+00:00	68	2020-10-16 09:29:59+00:00	data/x9gSppMuaKcFo68bVBEvlHSul5f1.jsonl	0 days 00:05:04.467000	Studying	7	False	Low_intensity	2020-10-16	70.9565217391304	4.20439388727769	FALSE	FALSE
1482	SD07TS	2020-10-16 09:59:20.064000+00:00	72	2020-10-16 09:49:59+00:00	data/x9gSppMuaKcFo68bVBEvlHSul5f1.jsonl	0 days 00:09:21.064000	Studying	1	True	Low_intensity	2020-10-16	70.9565217391304	4.20439388727769	FALSE	FALSE
1483	SD07TS	2020-10-16 10:29:41.450000+00:00	62	2020-10-16 10:19:59+00:00	data/x9gSppMuaKcFo68bVBEvlHSul5f1.jsonl	0 days 00:09:42.450000	Sitting	7	False	Low_intensity	2020-10-16	70.9565217391304	4.20439388727769	FALSE	FALSE
1484	SD07TS	2020-10-16 10:49:37.082000+00:00	68	2020-10-16 10:39:59+00:00	data/x9gSppMuaKcFo68bVBEvlHSul5f1.jsonl	0 days 00:09:38.082000	Eating	7	False	Low_intensity	2020-10-16	70.9565217391304	4.20439388727769	FALSE	FALSE
1485	SD07TS	2020-10-16 11:01:25.833000+00:00	66	2020-10-16 10:59:59+00:00	data/x9gSppMuaKcFo68bVBEvlHSul5f1.jsonl	0 days 00:01:26.833000	Sitting	7	False	Low_intensity	2020-10-16	70.9565217391304	4.20439388727769	FALSE	FALSE
1486	SD07TS	2020-10-16 11:19:02.429000+00:00	70	2020-10-16 11:09:59+00:00	data/x9gSppMuaKcFo68bVBEvlHSul5f1.jsonl	0 days 00:09:03.429000	Studying	3	True	Low_intensity	2020-10-16	70.9565217391304	4.20439388727769	FALSE	FALSE
1487	SD07TS	2020-10-16 13:02:34.752000+00:00	74	2020-10-16 12:59:59+00:00	data/x9gSppMuaKcFo68bVBEvlHSul5f1.jsonl	0 days 00:02:35.752000	Studying	7	False	Low_intensity	2020-10-16	70.9565217391304	4.20439388727769	FALSE	FALSE
1488	SD07TS	2020-10-16 16:55:19.474000+00:00	72	2020-10-16 16:49:59+00:00	data/x9gSppMuaKcFo68bVBEvlHSul5f1.jsonl	0 days 00:05:20.474000	Studying	9	False	Low_intensity	2020-10-16	70.9565217391304	4.20439388727769	FALSE	FALSE
1489	SD07TS	2020-10-16 18:53:33.458000+00:00	67	2020-10-16 18:49:59+00:00	data/x9gSppMuaKcFo68bVBEvlHSul5f1.jsonl	0 days 00:03:34.458000	Walking	8	True	Low_intensity	2020-10-16	70.9565217391304	4.20439388727769	FALSE	FALSE
1490	SD07TS	2020-10-17 09:18:13.308000+00:00	64	2020-10-17 09:09:59+00:00	data/x9gSppMuaKcFo68bVBEvlHSul5f1.jsonl	0 days 00:08:14.308000	Sleeping	5	False	Low_intensity	2020-10-17	70.9565217391304	4.20439388727769	FALSE	FALSE
1491	SD07TS	2020-10-17 15:27:23.439000+00:00	73	2020-10-17 15:19:59+00:00	data/x9gSppMuaKcFo68bVBEvlHSul5f1.jsonl	0 days 00:07:24.439000	Shopping	3	True	Low_intensity	2020-10-17	70.9565217391304	4.20439388727769	FALSE	FALSE
1492	SD07TS	2020-10-17 17:35:18.315000+00:00	72	2020-10-17 17:29:59+00:00	data/x9gSppMuaKcFo68bVBEvlHSul5f1.jsonl	0 days 00:05:19.315000	Tests	8	False	Low_intensity	2020-10-17	70.9565217391304	4.20439388727769	FALSE	FALSE
1493	SD07TS	2020-10-18 10:07:53.614000+00:00	69	2020-10-18 09:59:59+00:00	data/x9gSppMuaKcFo68bVBEvlHSul5f1.jsonl	0 days 00:07:54.614000	Watching TV	5	False	Low_intensity	2020-10-18	70.9565217391304	4.20439388727769	FALSE	FALSE
1494	SD07TS	2020-10-18 18:58:44.548000+00:00	74	2020-10-18 18:49:59+00:00	data/x9gSppMuaKcFo68bVBEvlHSul5f1.jsonl	0 days 00:08:45.548000	Walking	4	True	Low_intensity	2020-10-18	70.9565217391304	4.20439388727769	FALSE	FALSE
1495	SD07TS	2020-10-19 09:44:44.088000+00:00	74	2020-10-19 09:39:59+00:00	data/x9gSppMuaKcFo68bVBEvlHSul5f1.jsonl	0 days 00:04:45.088000	Nothing	7	False	Low_intensity	2020-10-19	70.9565217391304	4.20439388727769	FALSE	FALSE
1496	SD07TS	2020-10-19 11:45:29.871000+00:00	69	2020-10-19 11:39:59+00:00	data/x9gSppMuaKcFo68bVBEvlHSul5f1.jsonl	0 days 00:05:30.871000	Dancing	6	True	Low_intensity	2020-10-19	70.9565217391304	4.20439388727769	FALSE	FALSE
1497	SD07TS	2020-10-19 13:02:38.972000+00:00	68	2020-10-19 12:59:59+00:00	data/x9gSppMuaKcFo68bVBEvlHSul5f1.jsonl	0 days 00:02:39.972000	Studying	6	False	Low_intensity	2020-10-19	70.9565217391304	4.20439388727769	FALSE	FALSE
1498	SD07TS	2020-10-19 15:00:44.556000+00:00	61	2020-10-19 14:59:59+00:00	data/x9gSppMuaKcFo68bVBEvlHSul5f1.jsonl	0 days 00:00:45.556000	Walking	5	False	Low_intensity	2020-10-19	70.9565217391304	4.20439388727769	FALSE	FALSE
1499	SD07TS	2020-10-19 16:37:55.770000+00:00	72	2020-10-19 16:29:59+00:00	data/x9gSppMuaKcFo68bVBEvlHSul5f1.jsonl	0 days 00:07:56.770000	Working	7	True	Low_intensity	2020-10-19	70.9565217391304	4.20439388727769	FALSE	FALSE
1500	SD07TS	2020-10-19 17:51:05.172000+00:00	78	2020-10-19 17:49:59+00:00	data/x9gSppMuaKcFo68bVBEvlHSul5f1.jsonl	0 days 00:01:06.172000	Walking	2	True	Low_intensity	2020-10-19	70.9565217391304	4.20439388727769	TRUE	FALSE
1501	SD07TS	2020-10-19 18:36:28.930000+00:00	69	2020-10-19 18:29:59+00:00	data/x9gSppMuaKcFo68bVBEvlHSul5f1.jsonl	0 days 00:06:29.930000	Eating	8	False	Low_intensity	2020-10-19	70.9565217391304	4.20439388727769	FALSE	FALSE
1502	SD07TS	2020-10-19 19:20:33.132000+00:00	73	2020-10-19 19:19:59+00:00	data/x9gSppMuaKcFo68bVBEvlHSul5f1.jsonl	0 days 00:00:34.132000	Eating	8	False	Low_intensity	2020-10-19	70.9565217391304	4.20439388727769	FALSE	FALSE
1503	SD07TS	2020-10-19 19:31:29.327000+00:00	76	2020-10-19 19:29:59+00:00	data/x9gSppMuaKcFo68bVBEvlHSul5f1.jsonl	0 days 00:01:30.327000	Eating	5	False	Low_intensity	2020-10-19	70.9565217391304	4.20439388727769	TRUE	FALSE
1504	SD07TS	2020-10-20 09:28:56.900000+00:00	69	2020-10-20 09:19:59+00:00	data/x9gSppMuaKcFo68bVBEvlHSul5f1.jsonl	0 days 00:08:57.900000	Studying	6	False	Low_intensity	2020-10-20	70.9565217391304	4.20439388727769	FALSE	FALSE
1505	SD07TS	2020-10-20 09:47:55.565000+00:00	75	2020-10-20 09:39:59+00:00	data/x9gSppMuaKcFo68bVBEvlHSul5f1.jsonl	0 days 00:07:56.565000	Cooking	9	False	Low_intensity	2020-10-20	70.9565217391304	4.20439388727769	FALSE	FALSE
1506	SD07TS	2020-10-20 11:07:17.688000+00:00	75	2020-10-20 10:59:59+00:00	data/x9gSppMuaKcFo68bVBEvlHSul5f1.jsonl	0 days 00:07:18.688000	Studying	7	False	Low_intensity	2020-10-20	70.9565217391304	4.20439388727769	FALSE	FALSE
1507	SD07TS	2020-10-20 11:51:11.109000+00:00	76	2020-10-20 11:49:59+00:00	data/x9gSppMuaKcFo68bVBEvlHSul5f1.jsonl	0 days 00:01:12.109000	Exercising	10	True	High_intensity	2020-10-20	70.9565217391304	4.20439388727769	TRUE	FALSE
1508	SD07TS	2020-10-20 15:25:56.606000+00:00	74	2020-10-20 15:19:59+00:00	data/x9gSppMuaKcFo68bVBEvlHSul5f1.jsonl	0 days 00:05:57.606000	Studying	7	True	Low_intensity	2020-10-20	70.9565217391304	4.20439388727769	FALSE	FALSE
1509	SD07TS	2020-10-20 16:11:44.095000+00:00	76	2020-10-20 16:09:59+00:00	data/x9gSppMuaKcFo68bVBEvlHSul5f1.jsonl	0 days 00:01:45.095000	Studying	7	False	Low_intensity	2020-10-20	70.9565217391304	4.20439388727769	TRUE	FALSE
1510	SD07TS	2020-10-20 16:22:53.380000+00:00	68	2020-10-20 16:19:59+00:00	data/x9gSppMuaKcFo68bVBEvlHSul5f1.jsonl	0 days 00:02:54.380000	Studying	6	False	Low_intensity	2020-10-20	70.9565217391304	4.20439388727769	FALSE	FALSE
1511	SD07TS	2020-10-20 18:48:22.253000+00:00	64	2020-10-20 18:39:59+00:00	data/x9gSppMuaKcFo68bVBEvlHSul5f1.jsonl	0 days 00:08:23.253000	Watching tv	7	False	Low_intensity	2020-10-20	70.9565217391304	4.20439388727769	FALSE	FALSE
1512	SD07TS	2020-10-20 19:08:47.426000+00:00	72	2020-10-20 18:59:59+00:00	data/x9gSppMuaKcFo68bVBEvlHSul5f1.jsonl	0 days 00:08:48.426000	Cooking	4	False	Low_intensity	2020-10-20	70.9565217391304	4.20439388727769	FALSE	FALSE
1513	SD07TS	2020-10-21 08:04:06.087000+00:00	67	2020-10-21 07:59:59+00:00	data/x9gSppMuaKcFo68bVBEvlHSul5f1.jsonl	0 days 00:04:07.087000	Studying	7	False	Low_intensity	2020-10-21	70.9565217391304	4.20439388727769	FALSE	FALSE
1514	SD07TS	2020-10-21 09:01:08.149000+00:00	69	2020-10-21 08:59:59+00:00	data/x9gSppMuaKcFo68bVBEvlHSul5f1.jsonl	0 days 00:01:09.149000	Interview	9	True	Low_intensity	2020-10-21	70.9565217391304	4.20439388727769	FALSE	FALSE
1515	SD07TS	2020-10-21 09:34:00.080000+00:00	68	2020-10-21 09:29:59+00:00	data/x9gSppMuaKcFo68bVBEvlHSul5f1.jsonl	0 days 00:04:01.080000	Interview	8	False	Low_intensity	2020-10-21	70.9565217391304	4.20439388727769	FALSE	FALSE
1516	SD07TS	2020-10-21 11:24:12.349000+00:00	72	2020-10-21 11:19:59+00:00	data/x9gSppMuaKcFo68bVBEvlHSul5f1.jsonl	0 days 00:04:13.349000	Showering	7	False	Low_intensity	2020-10-21	70.9565217391304	4.20439388727769	FALSE	FALSE
1517	SD07TS	2020-10-21 17:07:24.842000+00:00	73	2020-10-21 16:59:59+00:00	data/x9gSppMuaKcFo68bVBEvlHSul5f1.jsonl	0 days 00:07:25.842000	Meetings	8	True	Low_intensity	2020-10-21	70.9565217391304	4.20439388727769	FALSE	FALSE
1518	SD07TS	2020-10-21 17:54:12.616000+00:00	69	2020-10-21 17:49:59+00:00	data/x9gSppMuaKcFo68bVBEvlHSul5f1.jsonl	0 days 00:04:13.616000	In a meeting	8	True	Low_intensity	2020-10-21	70.9565217391304	4.20439388727769	FALSE	FALSE
1519	SD07TS	2020-10-22 14:12:57.916000+00:00	72	2020-10-22 14:09:59+00:00	data/x9gSppMuaKcFo68bVBEvlHSul5f1.jsonl	0 days 00:02:58.916000	Working	7	False	Low_intensity	2020-10-22	70.9565217391304	4.20439388727769	FALSE	FALSE
1520	SD07TS	2020-10-22 14:56:24.365000+00:00	64	2020-10-22 14:49:59+00:00	data/x9gSppMuaKcFo68bVBEvlHSul5f1.jsonl	0 days 00:06:25.365000	Walking	5	True	Low_intensity	2020-10-22	70.9565217391304	4.20439388727769	FALSE	FALSE
1521	SD07TS	2020-10-22 16:35:43.247000+00:00	69	2020-10-22 16:29:59+00:00	data/x9gSppMuaKcFo68bVBEvlHSul5f1.jsonl	0 days 00:05:44.247000	Walking	9	True	Low_intensity	2020-10-22	70.9565217391304	4.20439388727769	FALSE	FALSE
1522	SD07TS	2020-10-22 19:14:49.378000+00:00	74	2020-10-22 19:09:59+00:00	data/x9gSppMuaKcFo68bVBEvlHSul5f1.jsonl	0 days 00:04:50.378000	Walking	6	True	Low_intensity	2020-10-22	70.9565217391304	4.20439388727769	FALSE	FALSE
1523	SD07TS	2020-10-23 10:01:18.704000+00:00	74	2020-10-23 09:59:59+00:00	data/x9gSppMuaKcFo68bVBEvlHSul5f1.jsonl	0 days 00:01:19.704000	Meeting	5	False	Low_intensity	2020-10-23	70.9565217391304	4.20439388727769	FALSE	FALSE
1524	SD07TS	2020-10-23 10:32:06.620000+00:00	76	2020-10-23 10:29:59+00:00	data/x9gSppMuaKcFo68bVBEvlHSul5f1.jsonl	0 days 00:02:07.620000	Studying	9	False	Low_intensity	2020-10-23	70.9565217391304	4.20439388727769	TRUE	FALSE
1525	SD07TS	2020-10-23 11:47:57.120000+00:00	75	2020-10-23 11:39:59+00:00	data/x9gSppMuaKcFo68bVBEvlHSul5f1.jsonl	0 days 00:07:58.120000	Walking	8	True	Low_intensity	2020-10-23	70.9565217391304	4.20439388727769	FALSE	FALSE
1526	SD07TS	2020-10-23 16:46:46.290000+00:00	75	2020-10-23 16:39:59+00:00	data/x9gSppMuaKcFo68bVBEvlHSul5f1.jsonl	0 days 00:06:47.290000	Studying	5	False	Low_intensity	2020-10-23	70.9565217391304	4.20439388727769	FALSE	FALSE
1527	SD07TS	2020-10-23 19:23:52.516000+00:00	75	2020-10-23 19:19:59+00:00	data/x9gSppMuaKcFo68bVBEvlHSul5f1.jsonl	0 days 00:03:53.516000	Cooking	8	False	Low_intensity	2020-10-23	70.9565217391304	4.20439388727769	FALSE	FALSE
1528	SD07TS	2020-10-24 16:25:50.404000+00:00	70	2020-10-24 16:19:59+00:00	data/x9gSppMuaKcFo68bVBEvlHSul5f1.jsonl	0 days 00:05:51.404000	Watching tv	7	False	Low_intensity	2020-10-24	70.9565217391304	4.20439388727769	FALSE	FALSE
1529	SD07TS	2020-10-24 17:09:02.251000+00:00	70	2020-10-24 16:59:59+00:00	data/x9gSppMuaKcFo68bVBEvlHSul5f1.jsonl	0 days 00:09:03.251000	Watching TV	7	False	Low_intensity	2020-10-24	70.9565217391304	4.20439388727769	FALSE	FALSE
1530	SD07TS	2020-10-25 09:30:44.099000+00:00	71	2020-10-25 09:29:59+00:00	data/x9gSppMuaKcFo68bVBEvlHSul5f1.jsonl	0 days 00:00:45.099000	Sleeping	6	False	Low_intensity	2020-10-25	70.9565217391304	4.20439388727769	FALSE	FALSE
1531	SD07TS	2020-10-25 12:23:09.380000+00:00	71	2020-10-25 12:19:59+00:00	data/x9gSppMuaKcFo68bVBEvlHSul5f1.jsonl	0 days 00:03:10.380000	Eating	5	False	Low_intensity	2020-10-25	70.9565217391304	4.20439388727769	FALSE	FALSE
1532	SD07TS	2020-10-25 14:35:55.016000+00:00	69	2020-10-25 14:29:59+00:00	data/x9gSppMuaKcFo68bVBEvlHSul5f1.jsonl	0 days 00:05:56.016000	Studying	9	False	Low_intensity	2020-10-25	70.9565217391304	4.20439388727769	FALSE	FALSE
1533	SD07TS	2020-10-25 16:48:05.372000+00:00	69	2020-10-25 16:39:59+00:00	data/x9gSppMuaKcFo68bVBEvlHSul5f1.jsonl	0 days 00:08:06.372000	Shopping	8	False	Low_intensity	2020-10-25	70.9565217391304	4.20439388727769	FALSE	FALSE
1534	SD07TS	2020-10-25 17:49:05.669000+00:00	67	2020-10-25 17:39:59+00:00	data/x9gSppMuaKcFo68bVBEvlHSul5f1.jsonl	0 days 00:09:06.669000	Studying	2	False	Low_intensity	2020-10-25	70.9565217391304	4.20439388727769	FALSE	FALSE
1535	SD07TS	2020-10-25 18:39:53.081000+00:00	75	2020-10-25 18:29:59+00:00	data/x9gSppMuaKcFo68bVBEvlHSul5f1.jsonl	0 days 00:09:54.081000	Cooking	3	False	Low_intensity	2020-10-25	70.9565217391304	4.20439388727769	FALSE	FALSE
1536	SD07TS	2020-10-25 20:41:55.074000+00:00	76	2020-10-25 20:39:59+00:00	data/x9gSppMuaKcFo68bVBEvlHSul5f1.jsonl	0 days 00:01:56.074000	Watching movie	6	True	Low_intensity	2020-10-25	70.9565217391304	4.20439388727769	TRUE	FALSE
1537	SD07TS	2020-10-26 09:03:01.782000+00:00	64	2020-10-26 08:59:59+00:00	data/x9gSppMuaKcFo68bVBEvlHSul5f1.jsonl	0 days 00:03:02.782000	Sleeping	5	False	Low_intensity	2020-10-26	70.9565217391304	4.20439388727769	FALSE	FALSE
1538	SD07TS	2020-10-26 09:45:29.770000+00:00	68	2020-10-26 09:39:59+00:00	data/x9gSppMuaKcFo68bVBEvlHSul5f1.jsonl	0 days 00:05:30.770000	Studying	6	False	Low_intensity	2020-10-26	70.9565217391304	4.20439388727769	FALSE	FALSE
1539	SD07TS	2020-10-26 09:59:03.271000+00:00	66	2020-10-26 09:49:59+00:00	data/x9gSppMuaKcFo68bVBEvlHSul5f1.jsonl	0 days 00:09:04.271000	Studying	5	False	Low_intensity	2020-10-26	70.9565217391304	4.20439388727769	FALSE	FALSE
1540	SD07TS	2020-10-26 14:56:03.601000+00:00	70	2020-10-26 14:49:59+00:00	data/x9gSppMuaKcFo68bVBEvlHSul5f1.jsonl	0 days 00:06:04.601000	Studying	5	False	Low_intensity	2020-10-26	70.9565217391304	4.20439388727769	FALSE	FALSE
1541	SD07TS	2020-10-26 16:38:29.076000+00:00	69	2020-10-26 16:29:59+00:00	data/x9gSppMuaKcFo68bVBEvlHSul5f1.jsonl	0 days 00:08:30.076000	Studying	5	False	Low_intensity	2020-10-26	70.9565217391304	4.20439388727769	FALSE	FALSE
1542	SD07TS	2020-10-26 18:44:02.318000+00:00	76	2020-10-26 18:39:59+00:00	data/x9gSppMuaKcFo68bVBEvlHSul5f1.jsonl	0 days 00:04:03.318000	Exercise	10	True	High_intensity	2020-10-26	70.9565217391304	4.20439388727769	TRUE	FALSE
1543	SD07TS	2020-10-26 19:19:53.465000+00:00	71	2020-10-26 19:09:59+00:00	data/x9gSppMuaKcFo68bVBEvlHSul5f1.jsonl	0 days 00:09:54.465000	Walking	9	True	Low_intensity	2020-10-26	70.9565217391304	4.20439388727769	FALSE	FALSE
1544	SD07TS	2020-10-26 20:16:59.635000+00:00	65	2020-10-26 20:09:59+00:00	data/x9gSppMuaKcFo68bVBEvlHSul5f1.jsonl	0 days 00:07:00.635000	Walking	5	True	Low_intensity	2020-10-26	70.9565217391304	4.20439388727769	FALSE	FALSE
1545	SD07TS	2020-10-27 10:54:56.985000+00:00	70	2020-10-27 10:49:59+00:00	data/x9gSppMuaKcFo68bVBEvlHSul5f1.jsonl	0 days 00:04:57.985000	Studying	2	True	Low_intensity	2020-10-27	70.9565217391304	4.20439388727769	FALSE	FALSE
1546	SD07TS	2020-10-27 13:07:06.890000+00:00	72	2020-10-27 12:59:59+00:00	data/x9gSppMuaKcFo68bVBEvlHSul5f1.jsonl	0 days 00:07:07.890000	Studying	5	False	Low_intensity	2020-10-27	70.9565217391304	4.20439388727769	FALSE	FALSE
1547	SD07TS	2020-10-27 15:18:52.321000+00:00	74	2020-10-27 15:09:59+00:00	data/x9gSppMuaKcFo68bVBEvlHSul5f1.jsonl	0 days 00:08:53.321000	Cooking	8	False	Low_intensity	2020-10-27	70.9565217391304	4.20439388727769	FALSE	FALSE
1548	SD07TS	2020-10-27 16:03:45.866000+00:00	70	2020-10-27 15:59:59+00:00	data/x9gSppMuaKcFo68bVBEvlHSul5f1.jsonl	0 days 00:03:46.866000	Studying	6	False	Low_intensity	2020-10-27	70.9565217391304	4.20439388727769	FALSE	FALSE
1549	SD07TS	2020-10-27 19:48:02.510000+00:00	69	2020-10-27 19:39:59+00:00	data/x9gSppMuaKcFo68bVBEvlHSul5f1.jsonl	0 days 00:08:03.510000	Studying	7	True	Low_intensity	2020-10-27	70.9565217391304	4.20439388727769	FALSE	FALSE
1550	SD07TS	2020-10-27 19:55:04.588000+00:00	75	2020-10-27 19:49:59+00:00	data/x9gSppMuaKcFo68bVBEvlHSul5f1.jsonl	0 days 00:05:05.588000	Studying	7	False	Low_intensity	2020-10-27	70.9565217391304	4.20439388727769	FALSE	FALSE
1551	SD07TS	2020-10-28 10:01:55.437000+00:00	73	2020-10-28 09:59:59+00:00	data/x9gSppMuaKcFo68bVBEvlHSul5f1.jsonl	0 days 00:01:56.437000	Studying	8	False	Low_intensity	2020-10-28	70.9565217391304	4.20439388727769	FALSE	FALSE
1552	SD07TS	2020-10-28 12:29:27.278000+00:00	67	2020-10-28 12:19:59+00:00	data/x9gSppMuaKcFo68bVBEvlHSul5f1.jsonl	0 days 00:09:28.278000	Studying	4	False	Low_intensity	2020-10-28	70.9565217391304	4.20439388727769	FALSE	FALSE
1553	SD07TS	2020-10-28 12:35:10.294000+00:00	74	2020-10-28 12:29:59+00:00	data/x9gSppMuaKcFo68bVBEvlHSul5f1.jsonl	0 days 00:05:11.294000	Studying	3	False	Low_intensity	2020-10-28	70.9565217391304	4.20439388727769	FALSE	FALSE
1554	SD07TS	2020-10-28 15:30:16.793000+00:00	70	2020-10-28 15:29:59+00:00	data/x9gSppMuaKcFo68bVBEvlHSul5f1.jsonl	0 days 00:00:17.793000	Exercise	9	True	High_intensity	2020-10-28	70.9565217391304	4.20439388727769	FALSE	FALSE
1555	SD07TS	2020-10-28 17:47:14.323000+00:00	65	2020-10-28 17:39:59+00:00	data/x9gSppMuaKcFo68bVBEvlHSul5f1.jsonl	0 days 00:07:15.323000	Walking	7	True	Low_intensity	2020-10-28	70.9565217391304	4.20439388727769	FALSE	FALSE
1556	SD07TS	2020-10-28 20:17:04.855000+00:00	69	2020-10-28 20:09:59+00:00	data/x9gSppMuaKcFo68bVBEvlHSul5f1.jsonl	0 days 00:07:05.855000	Training	7	True	Low_intensity	2020-10-28	70.9565217391304	4.20439388727769	FALSE	FALSE
1557	SD07TS	2020-10-29 09:24:05.518000+00:00	76	2020-10-29 09:19:59+00:00	data/x9gSppMuaKcFo68bVBEvlHSul5f1.jsonl	0 days 00:04:06.518000	Sleeping	7	False	Low_intensity	2020-10-29	70.9565217391304	4.20439388727769	TRUE	FALSE
1558	SD07TS	2020-10-29 09:43:00.804000+00:00	75	2020-10-29 09:39:59+00:00	data/x9gSppMuaKcFo68bVBEvlHSul5f1.jsonl	0 days 00:03:01.804000	Working	5	True	Low_intensity	2020-10-29	70.9565217391304	4.20439388727769	FALSE	FALSE
1559	SD07TS	2020-10-29 16:08:18.315000+00:00	77	2020-10-29 15:59:59+00:00	data/x9gSppMuaKcFo68bVBEvlHSul5f1.jsonl	0 days 00:08:19.315000	Walking	8	True	Low_intensity	2020-10-29	70.9565217391304	4.20439388727769	TRUE	FALSE
1560	SD07TS	2020-10-29 20:28:14.972000+00:00	63	2020-10-29 20:19:59+00:00	data/x9gSppMuaKcFo68bVBEvlHSul5f1.jsonl	0 days 00:08:15.972000	Walking	9	True	Low_intensity	2020-10-29	70.9565217391304	4.20439388727769	FALSE	FALSE
1561	SD07TS	2020-10-30 11:02:50.251000+00:00	71	2020-10-30 10:59:59+00:00	data/x9gSppMuaKcFo68bVBEvlHSul5f1.jsonl	0 days 00:02:51.251000	Studying	5	False	Low_intensity	2020-10-30	70.9565217391304	4.20439388727769	FALSE	FALSE
1562	SD07TS	2020-10-30 13:18:30.868000+00:00	63	2020-10-30 13:09:59+00:00	data/x9gSppMuaKcFo68bVBEvlHSul5f1.jsonl	0 days 00:08:31.868000	Walking	10	True	Low_intensity	2020-10-30	70.9565217391304	4.20439388727769	FALSE	FALSE
1563	SD07TS	2020-10-30 14:18:04.566000+00:00	76	2020-10-30 14:09:59+00:00	data/x9gSppMuaKcFo68bVBEvlHSul5f1.jsonl	0 days 00:08:05.566000	Shopping	7	False	Low_intensity	2020-10-30	70.9565217391304	4.20439388727769	TRUE	FALSE
1564	SD07TS	2020-10-31 10:44:18.426000+00:00	73	2020-10-31 10:39:59+00:00	data/x9gSppMuaKcFo68bVBEvlHSul5f1.jsonl	0 days 00:04:19.426000	Sleeping	8	False	Low_intensity	2020-10-31	70.9565217391304	4.20439388727769	FALSE	FALSE
1565	SD07TS	2020-10-31 12:57:29.598000+00:00	76	2020-10-31 12:49:59+00:00	data/x9gSppMuaKcFo68bVBEvlHSul5f1.jsonl	0 days 00:07:30.598000	Sitting	7	False	Low_intensity	2020-10-31	70.9565217391304	4.20439388727769	TRUE	FALSE
1566	SD07TS	2020-10-31 14:36:37.637000+00:00	75	2020-10-31 14:29:59+00:00	data/x9gSppMuaKcFo68bVBEvlHSul5f1.jsonl	0 days 00:06:38.637000	Sleeping	8	False	Low_intensity	2020-10-31	70.9565217391304	4.20439388727769	FALSE	FALSE
1567	SD07TS	2020-10-31 16:49:17.231000+00:00	71	2020-10-31 16:39:59+00:00	data/x9gSppMuaKcFo68bVBEvlHSul5f1.jsonl	0 days 00:09:18.231000	Interviews	8	True	Low_intensity	2020-10-31	70.9565217391304	4.20439388727769	FALSE	FALSE
1568	SD07TS	2020-10-31 17:18:37.129000+00:00	69	2020-10-31 17:09:59+00:00	data/x9gSppMuaKcFo68bVBEvlHSul5f1.jsonl	0 days 00:08:38.129000	Tests	8	True	Low_intensity	2020-10-31	70.9565217391304	4.20439388727769	FALSE	FALSE
1569	SD07TS	2020-10-31 20:58:53.434000+00:00	74	2020-10-31 20:49:59+00:00	data/x9gSppMuaKcFo68bVBEvlHSul5f1.jsonl	0 days 00:08:54.434000	Eating	8	False	Low_intensity	2020-10-31	70.9565217391304	4.20439388727769	FALSE	FALSE
1570	SD07TS	2020-11-02 09:22:09.257000+00:00	66	2020-11-02 09:19:59+00:00	data/x9gSppMuaKcFo68bVBEvlHSul5f1.jsonl	0 days 00:02:10.257000	Sleeping	7	False	Low_intensity	2020-11-02	70.9565217391304	4.20439388727769	FALSE	FALSE
1571	SD07TS	2020-11-02 11:03:13.770000+00:00	75	2020-11-02 10:59:59+00:00	data/x9gSppMuaKcFo68bVBEvlHSul5f1.jsonl	0 days 00:03:14.770000	Eating	4	False	Low_intensity	2020-11-02	70.9565217391304	4.20439388727769	FALSE	FALSE
1572	SD07TS	2020-11-02 16:13:50.252000+00:00	67	2020-11-02 16:09:59+00:00	data/x9gSppMuaKcFo68bVBEvlHSul5f1.jsonl	0 days 00:03:51.252000	Studying	5	False	Low_intensity	2020-11-02	70.9565217391304	4.20439388727769	FALSE	FALSE
1573	SD07TS	2020-11-02 16:25:00.723000+00:00	72	2020-11-02 16:19:59+00:00	data/x9gSppMuaKcFo68bVBEvlHSul5f1.jsonl	0 days 00:05:01.723000	Studying	7	False	Low_intensity	2020-11-02	70.9565217391304	4.20439388727769	FALSE	FALSE
1574	SD07TS	2020-11-02 18:02:37.556000+00:00	72	2020-11-02 17:59:59+00:00	data/x9gSppMuaKcFo68bVBEvlHSul5f1.jsonl	0 days 00:02:38.556000	Studying	5	False	Low_intensity	2020-11-02	70.9565217391304	4.20439388727769	FALSE	FALSE
1575	SD07TS	2020-11-02 20:05:43.245000+00:00	74	2020-11-02 19:59:59+00:00	data/x9gSppMuaKcFo68bVBEvlHSul5f1.jsonl	0 days 00:05:44.245000	Eating	1	False	Low_intensity	2020-11-02	70.9565217391304	4.20439388727769	FALSE	FALSE
1576	SD07TS	2020-11-02 20:22:13.741000+00:00	71	2020-11-02 20:19:59+00:00	data/x9gSppMuaKcFo68bVBEvlHSul5f1.jsonl	0 days 00:02:14.741000	Eating	3	False	Low_intensity	2020-11-02	70.9565217391304	4.20439388727769	FALSE	FALSE
1577	SD07TS	2020-11-03 10:17:29.790000+00:00	74	2020-11-03 10:09:59+00:00	data/x9gSppMuaKcFo68bVBEvlHSul5f1.jsonl	0 days 00:07:30.790000	Studying	6	False	Low_intensity	2020-11-03	70.9565217391304	4.20439388727769	FALSE	FALSE
1578	SD07TS	2020-11-03 11:49:09.684000+00:00	67	2020-11-03 11:39:59+00:00	data/x9gSppMuaKcFo68bVBEvlHSul5f1.jsonl	0 days 00:09:10.684000	Sleeping	6	False	Low_intensity	2020-11-03	70.9565217391304	4.20439388727769	FALSE	FALSE
1579	SD07TS	2020-11-03 12:02:55.372000+00:00	71	2020-11-03 11:59:59+00:00	data/x9gSppMuaKcFo68bVBEvlHSul5f1.jsonl	0 days 00:02:56.372000	Working	7	False	Low_intensity	2020-11-03	70.9565217391304	4.20439388727769	FALSE	FALSE
1580	SD07TS	2020-11-06 09:37:41.062000+00:00	77	2020-11-06 09:29:59+00:00	data/x9gSppMuaKcFo68bVBEvlHSul5f1.jsonl	0 days 00:07:42.062000	Sleeping	4	False	Low_intensity	2020-11-06	70.9565217391304	4.20439388727769	TRUE	FALSE
1581	SD07TS	2020-11-06 10:09:50.916000+00:00	59	2020-11-06 09:59:59+00:00	data/x9gSppMuaKcFo68bVBEvlHSul5f1.jsonl	0 days 00:09:51.916000	Working	5	False	Low_intensity	2020-11-06	70.9565217391304	4.20439388727769	FALSE	FALSE
1582	SD07TS	2020-11-06 10:47:40.183000+00:00	70	2020-11-06 10:39:59+00:00	data/x9gSppMuaKcFo68bVBEvlHSul5f1.jsonl	0 days 00:07:41.183000	Working	6	False	Low_intensity	2020-11-06	70.9565217391304	4.20439388727769	FALSE	FALSE
1583	SD07TS	2020-11-07 10:07:29.001000+00:00	76	2020-11-07 09:59:59+00:00	data/x9gSppMuaKcFo68bVBEvlHSul5f1.jsonl	0 days 00:07:30.001000	Eating	7	False	Low_intensity	2020-11-07	70.9565217391304	4.20439388727769	TRUE	FALSE
1584	SD07TS	2020-11-07 13:23:41.550000+00:00	61	2020-11-07 13:19:59+00:00	data/x9gSppMuaKcFo68bVBEvlHSul5f1.jsonl	0 days 00:03:42.550000	Watching tv	2	False	Low_intensity	2020-11-07	70.9565217391304	4.20439388727769	FALSE	FALSE
1585	SD07TS	2020-11-07 16:11:10.657000+00:00	69	2020-11-07 16:09:59+00:00	data/x9gSppMuaKcFo68bVBEvlHSul5f1.jsonl	0 days 00:01:11.657000	Working	3	False	Low_intensity	2020-11-07	70.9565217391304	4.20439388727769	FALSE	FALSE
1586	SD07TS	2020-11-07 16:43:32.953000+00:00	74	2020-11-07 16:39:59+00:00	data/x9gSppMuaKcFo68bVBEvlHSul5f1.jsonl	0 days 00:03:33.953000	Working	3	False	Low_intensity	2020-11-07	70.9565217391304	4.20439388727769	FALSE	FALSE
1587	SD07TS	2020-11-07 18:21:26.634000+00:00	65	2020-11-07 18:19:59+00:00	data/x9gSppMuaKcFo68bVBEvlHSul5f1.jsonl	0 days 00:01:27.634000	Eating	4	False	Low_intensity	2020-11-07	70.9565217391304	4.20439388727769	FALSE	FALSE
1588	SD07TS	2020-11-08 15:44:23.353000+00:00	68	2020-11-08 15:39:59+00:00	data/x9gSppMuaKcFo68bVBEvlHSul5f1.jsonl	0 days 00:04:24.353000	Work	7	False	Low_intensity	2020-11-08	70.9565217391304	4.20439388727769	FALSE	FALSE
1589	SD07TS	2020-11-08 16:36:03.142000+00:00	74	2020-11-08 16:29:59+00:00	data/x9gSppMuaKcFo68bVBEvlHSul5f1.jsonl	0 days 00:06:04.142000	Walking	2	True	Low_intensity	2020-11-08	70.9565217391304	4.20439388727769	FALSE	FALSE
1590	SD07TS	2020-11-08 17:59:26.192000+00:00	72	2020-11-08 17:49:59+00:00	data/x9gSppMuaKcFo68bVBEvlHSul5f1.jsonl	0 days 00:09:27.192000	Watching TV	7	False	Low_intensity	2020-11-08	70.9565217391304	4.20439388727769	FALSE	FALSE
1591	SD07TS	2020-11-08 18:09:22.372000+00:00	75	2020-11-08 17:59:59+00:00	data/x9gSppMuaKcFo68bVBEvlHSul5f1.jsonl	0 days 00:09:23.372000	Watching tv	9	False	Low_intensity	2020-11-08	70.9565217391304	4.20439388727769	FALSE	FALSE
1592	SD07TS	2020-11-08 20:43:11.010000+00:00	75	2020-11-08 20:39:59+00:00	data/x9gSppMuaKcFo68bVBEvlHSul5f1.jsonl	0 days 00:03:12.010000	Eating	4	False	Low_intensity	2020-11-08	70.9565217391304	4.20439388727769	FALSE	FALSE
1593	SD07TS	2020-11-09 09:42:31.169000+00:00	73	2020-11-09 09:39:59+00:00	data/x9gSppMuaKcFo68bVBEvlHSul5f1.jsonl	0 days 00:02:32.169000	Work	8	False	Low_intensity	2020-11-09	70.9565217391304	4.20439388727769	FALSE	FALSE
1594	SD07TS	2020-11-09 10:23:12.537000+00:00	68	2020-11-09 10:19:59+00:00	data/x9gSppMuaKcFo68bVBEvlHSul5f1.jsonl	0 days 00:03:13.537000	Working	7	False	Low_intensity	2020-11-09	70.9565217391304	4.20439388727769	FALSE	FALSE
1595	SD07TS	2020-11-09 10:35:14.926000+00:00	73	2020-11-09 10:29:59+00:00	data/x9gSppMuaKcFo68bVBEvlHSul5f1.jsonl	0 days 00:05:15.926000	Working	8	True	Low_intensity	2020-11-09	70.9565217391304	4.20439388727769	FALSE	FALSE
1596	SD07TS	2020-11-09 10:45:51.360000+00:00	69	2020-11-09 10:39:59+00:00	data/x9gSppMuaKcFo68bVBEvlHSul5f1.jsonl	0 days 00:05:52.360000	Working	7	False	Low_intensity	2020-11-09	70.9565217391304	4.20439388727769	FALSE	FALSE
1597	SD07TS	2020-11-09 18:31:29.283000+00:00	75	2020-11-09 18:29:59+00:00	data/x9gSppMuaKcFo68bVBEvlHSul5f1.jsonl	0 days 00:01:30.283000	Walking	7	True	Low_intensity	2020-11-09	70.9565217391304	4.20439388727769	FALSE	FALSE
1598	SD07TS	2020-11-09 19:28:15.266000+00:00	71	2020-11-09 19:19:59+00:00	data/x9gSppMuaKcFo68bVBEvlHSul5f1.jsonl	0 days 00:08:16.266000	Walking	7	True	Low_intensity	2020-11-09	70.9565217391304	4.20439388727769	FALSE	FALSE
1599	SD07TS	2020-11-09 20:22:57.588000+00:00	73	2020-11-09 20:19:59+00:00	data/x9gSppMuaKcFo68bVBEvlHSul5f1.jsonl	0 days 00:02:58.588000	Eating	5	False	Low_intensity	2020-11-09	70.9565217391304	4.20439388727769	FALSE	FALSE
1600	SD07TS	2020-11-10 12:35:29.629000+00:00	67	2020-11-10 12:29:59+00:00	data/x9gSppMuaKcFo68bVBEvlHSul5f1.jsonl	0 days 00:05:30.629000	Work	7	True	Low_intensity	2020-11-10	70.9565217391304	4.20439388727769	FALSE	FALSE
1601	SD07TS	2020-11-10 15:02:58.477000+00:00	77	2020-11-10 14:59:59+00:00	data/x9gSppMuaKcFo68bVBEvlHSul5f1.jsonl	0 days 00:02:59.477000	Walking	10	True	Low_intensity	2020-11-10	70.9565217391304	4.20439388727769	TRUE	FALSE
1602	SD07TS	2020-11-10 15:33:33.665000+00:00	66	2020-11-10 15:29:59+00:00	data/x9gSppMuaKcFo68bVBEvlHSul5f1.jsonl	0 days 00:03:34.665000	Walking	10	False	Low_intensity	2020-11-10	70.9565217391304	4.20439388727769	FALSE	FALSE
1603	SD07TS	2020-11-10 19:17:08.525000+00:00	72	2020-11-10 19:09:59+00:00	data/x9gSppMuaKcFo68bVBEvlHSul5f1.jsonl	0 days 00:07:09.525000	Working	4	False	Low_intensity	2020-11-10	70.9565217391304	4.20439388727769	FALSE	FALSE
1604	SD07TS	2020-11-11 14:53:10.229000+00:00	68	2020-11-11 14:49:59+00:00	data/x9gSppMuaKcFo68bVBEvlHSul5f1.jsonl	0 days 00:03:11.229000	Work	7	True	Low_intensity	2020-11-11	70.9565217391304	4.20439388727769	FALSE	FALSE
1605	SD07TS	2020-11-11 17:17:20.763000+00:00	69	2020-11-11 17:09:59+00:00	data/x9gSppMuaKcFo68bVBEvlHSul5f1.jsonl	0 days 00:07:21.763000	Work	8	True	Low_intensity	2020-11-11	70.9565217391304	4.20439388727769	FALSE	FALSE
1606	SD07TS	2020-11-11 17:59:21.406000+00:00	74	2020-11-11 17:49:59+00:00	data/x9gSppMuaKcFo68bVBEvlHSul5f1.jsonl	0 days 00:09:22.406000	Work	7	True	Low_intensity	2020-11-11	70.9565217391304	4.20439388727769	FALSE	FALSE
1607	SD07TS	2020-11-11 20:55:23.288000+00:00	85	2020-11-11 20:49:59+00:00	data/x9gSppMuaKcFo68bVBEvlHSul5f1.jsonl	0 days 00:05:24.288000	Food	5	False	Low_intensity	2020-11-11	70.9565217391304	4.20439388727769	TRUE	FALSE
1608	SD07TS	2020-11-12 11:54:12.982000+00:00	68	2020-11-12 11:49:59+00:00	data/x9gSppMuaKcFo68bVBEvlHSul5f1.jsonl	0 days 00:04:13.982000	Working	5	False	Low_intensity	2020-11-12	70.9565217391304	4.20439388727769	FALSE	FALSE
1609	SD07TS	2020-11-12 19:44:47.813000+00:00	67	2020-11-12 19:39:59+00:00	data/x9gSppMuaKcFo68bVBEvlHSul5f1.jsonl	0 days 00:04:48.813000	Cooking	9	True	Low_intensity	2020-11-12	70.9565217391304	4.20439388727769	FALSE	FALSE
1610	SD07TS	2020-11-12 20:56:03.043000+00:00	74	2020-11-12 20:49:59+00:00	data/x9gSppMuaKcFo68bVBEvlHSul5f1.jsonl	0 days 00:06:04.043000	Working	4	False	Low_intensity	2020-11-12	70.9565217391304	4.20439388727769	FALSE	FALSE
1611	SD07TS	2020-11-13 12:04:48.101000+00:00	74	2020-11-13 11:59:59+00:00	data/x9gSppMuaKcFo68bVBEvlHSul5f1.jsonl	0 days 00:04:49.101000	Running	10	True	High_intensity	2020-11-13	70.9565217391304	4.20439388727769	FALSE	FALSE
1612	SD07TS	2020-11-13 12:27:08.598000+00:00	72	2020-11-13 12:19:59+00:00	data/x9gSppMuaKcFo68bVBEvlHSul5f1.jsonl	0 days 00:07:09.598000	Eating	4	True	Low_intensity	2020-11-13	70.9565217391304	4.20439388727769	FALSE	FALSE
1613	SD07TS	2020-11-13 17:26:46.519000+00:00	73	2020-11-13 17:19:59+00:00	data/x9gSppMuaKcFo68bVBEvlHSul5f1.jsonl	0 days 00:06:47.519000	Studying	2	True	Low_intensity	2020-11-13	70.9565217391304	4.20439388727769	FALSE	FALSE
1614	SD07TS	2020-11-13 19:50:56.241000+00:00	82	2020-11-13 19:49:59+00:00	data/x9gSppMuaKcFo68bVBEvlHSul5f1.jsonl	0 days 00:00:57.241000	Eating	2	False	Low_intensity	2020-11-13	70.9565217391304	4.20439388727769	TRUE	FALSE
1615	SD09VS	2020-09-20 16:51:28.028000+00:00	66	2020-09-20 16:49:59+00:00	data/PXTYUaANDURVhFBPopGX7WyYVdw1.jsonl	0 days 00:01:29.028000	Lying down	10	False	Low_intensity	2020-09-20	72.9642857142857	6.70810533971234	FALSE	FALSE
1616	SD09VS	2020-09-20 18:44:12.024000+00:00	83	2020-09-20 18:39:59+00:00	data/PXTYUaANDURVhFBPopGX7WyYVdw1.jsonl	0 days 00:04:13.024000	Running	10	True	High_intensity	2020-09-20	72.9642857142857	6.70810533971234	TRUE	FALSE
1617	SD09VS	2020-09-21 10:44:45.437000+00:00	71	2020-09-21 10:39:59+00:00	data/PXTYUaANDURVhFBPopGX7WyYVdw1.jsonl	0 days 00:04:46.437000	Phone call	10	False	Low_intensity	2020-09-21	72.9642857142857	6.70810533971234	FALSE	FALSE
1618	SD09VS	2020-09-22 08:16:00.193000+00:00	83	2020-09-22 08:09:59+00:00	data/PXTYUaANDURVhFBPopGX7WyYVdw1.jsonl	0 days 00:06:01.193000	Sleeping	10	False	Low_intensity	2020-09-22	72.9642857142857	6.70810533971234	TRUE	FALSE
1619	SD09VS	2020-09-22 10:27:43.955000+00:00	86	2020-09-22 10:19:59+00:00	data/PXTYUaANDURVhFBPopGX7WyYVdw1.jsonl	0 days 00:07:44.955000	Sitting listening to music	10	False	Low_intensity	2020-09-22	72.9642857142857	6.70810533971234	TRUE	FALSE
1620	SD09VS	2020-09-23 09:25:05.068000+00:00	66	2020-09-23 09:19:59+00:00	data/PXTYUaANDURVhFBPopGX7WyYVdw1.jsonl	0 days 00:05:06.068000	Walking	10	False	Low_intensity	2020-09-23	72.9642857142857	6.70810533971234	FALSE	FALSE
1621	SD09VS	2020-09-23 15:20:34.246000+00:00	71	2020-09-23 15:19:59+00:00	data/PXTYUaANDURVhFBPopGX7WyYVdw1.jsonl	0 days 00:00:35.246000	Sitting	10	False	Low_intensity	2020-09-23	72.9642857142857	6.70810533971234	FALSE	FALSE
1622	SD09VS	2020-09-23 17:28:38.683000+00:00	65	2020-09-23 17:19:59+00:00	data/PXTYUaANDURVhFBPopGX7WyYVdw1.jsonl	0 days 00:08:39.683000	Sitting	10	False	Low_intensity	2020-09-23	72.9642857142857	6.70810533971234	FALSE	FALSE
1623	SD09VS	2020-09-23 19:52:05.500000+00:00	68	2020-09-23 19:49:59+00:00	data/PXTYUaANDURVhFBPopGX7WyYVdw1.jsonl	0 days 00:02:06.500000	Crying	10	False	High_intensity	2020-09-23	72.9642857142857	6.70810533971234	FALSE	FALSE
1624	SD09VS	2020-09-24 10:18:59.720000+00:00	64	2020-09-24 10:09:59+00:00	data/PXTYUaANDURVhFBPopGX7WyYVdw1.jsonl	0 days 00:09:00.720000	Sitting	10	False	Low_intensity	2020-09-24	72.9642857142857	6.70810533971234	FALSE	FALSE
1625	SD09VS	2020-09-24 15:59:11.187000+00:00	83	2020-09-24 15:49:59+00:00	data/PXTYUaANDURVhFBPopGX7WyYVdw1.jsonl	0 days 00:09:12.187000	Sitting	10	False	Low_intensity	2020-09-24	72.9642857142857	6.70810533971234	TRUE	FALSE
1626	SD09VS	2020-09-24 16:21:56.072000+00:00	87	2020-09-24 16:19:59+00:00	data/PXTYUaANDURVhFBPopGX7WyYVdw1.jsonl	0 days 00:01:57.072000	Lying down	10	False	Low_intensity	2020-09-24	72.9642857142857	6.70810533971234	TRUE	FALSE
1627	SD09VS	2020-09-25 13:36:07.014000+00:00	67	2020-09-25 13:29:59+00:00	data/PXTYUaANDURVhFBPopGX7WyYVdw1.jsonl	0 days 00:06:08.014000	Phone call	10	False	Low_intensity	2020-09-25	72.9642857142857	6.70810533971234	FALSE	FALSE
1628	SD09VS	2020-09-26 09:43:00.271000+00:00	74	2020-09-26 09:39:59+00:00	data/PXTYUaANDURVhFBPopGX7WyYVdw1.jsonl	0 days 00:03:01.271000	Sleeping	10	False	Low_intensity	2020-09-26	72.9642857142857	6.70810533971234	FALSE	FALSE
1629	SD09VS	2020-09-26 10:05:33.211000+00:00	79	2020-09-26 09:59:59+00:00	data/PXTYUaANDURVhFBPopGX7WyYVdw1.jsonl	0 days 00:05:34.211000	Lying down	10	False	Low_intensity	2020-09-26	72.9642857142857	6.70810533971234	FALSE	FALSE
1630	SD09VS	2020-09-28 16:19:25.423000+00:00	71	2020-09-28 16:09:59+00:00	data/PXTYUaANDURVhFBPopGX7WyYVdw1.jsonl	0 days 00:09:26.423000	Standing	10	False	Low_intensity	2020-09-28	72.9642857142857	6.70810533971234	FALSE	FALSE
1631	SD09VS	2020-09-28 18:40:29.777000+00:00	72	2020-09-28 18:39:59+00:00	data/PXTYUaANDURVhFBPopGX7WyYVdw1.jsonl	0 days 00:00:30.777000	Walking	10	False	Low_intensity	2020-09-28	72.9642857142857	6.70810533971234	FALSE	FALSE
1632	SD09VS	2020-09-29 09:27:08.760000+00:00	76	2020-09-29 09:19:59+00:00	data/PXTYUaANDURVhFBPopGX7WyYVdw1.jsonl	0 days 00:07:09.760000	Listening to music	10	False	Low_intensity	2020-09-29	72.9642857142857	6.70810533971234	FALSE	FALSE
1633	SD09VS	2020-10-04 19:18:26.086000+00:00	76	2020-10-04 19:09:59+00:00	data/PXTYUaANDURVhFBPopGX7WyYVdw1.jsonl	0 days 00:08:27.086000	Watching TV	9	False	Low_intensity	2020-10-04	72.9642857142857	6.70810533971234	FALSE	FALSE
1634	SD09VS	2020-10-05 10:28:58.502000+00:00	71	2020-10-05 10:19:59+00:00	data/PXTYUaANDURVhFBPopGX7WyYVdw1.jsonl	0 days 00:08:59.502000	Sitting	10	False	Low_intensity	2020-10-05	72.9642857142857	6.70810533971234	FALSE	FALSE
1635	SD09VS	2020-10-05 11:22:03.397000+00:00	67	2020-10-05 11:19:59+00:00	data/PXTYUaANDURVhFBPopGX7WyYVdw1.jsonl	0 days 00:02:04.397000	Sitting	10	False	Low_intensity	2020-10-05	72.9642857142857	6.70810533971234	FALSE	FALSE
1636	SD09VS	2020-10-05 13:36:43.203000+00:00	63	2020-10-05 13:29:59+00:00	data/PXTYUaANDURVhFBPopGX7WyYVdw1.jsonl	0 days 00:06:44.203000	Sitting and chatting	10	True	Low_intensity	2020-10-05	72.9642857142857	6.70810533971234	FALSE	FALSE
1637	SD09VS	2020-10-05 14:06:00.772000+00:00	69	2020-10-05 13:59:59+00:00	data/PXTYUaANDURVhFBPopGX7WyYVdw1.jsonl	0 days 00:06:01.772000	Walking	10	False	Low_intensity	2020-10-05	72.9642857142857	6.70810533971234	FALSE	FALSE
1638	SD09VS	2020-10-06 08:28:15.387000+00:00	77	2020-10-06 08:19:59+00:00	data/PXTYUaANDURVhFBPopGX7WyYVdw1.jsonl	0 days 00:08:16.387000	Eating breakfast	10	False	Low_intensity	2020-10-06	72.9642857142857	6.70810533971234	FALSE	FALSE
1639	SD09VS	2020-10-06 17:30:03.094000+00:00	71	2020-10-06 17:29:59+00:00	data/PXTYUaANDURVhFBPopGX7WyYVdw1.jsonl	0 days 00:00:04.094000	Sitting	9	False	Low_intensity	2020-10-06	72.9642857142857	6.70810533971234	FALSE	FALSE
1640	SD09VS	2020-10-10 16:35:53.305000+00:00	72	2020-10-10 16:29:59+00:00	data/PXTYUaANDURVhFBPopGX7WyYVdw1.jsonl	0 days 00:05:54.305000	Running/making ciffee	10	True	High_intensity	2020-10-10	72.9642857142857	6.70810533971234	FALSE	FALSE
1641	SD09VS	2020-10-11 14:42:33.905000+00:00	73	2020-10-11 14:39:59+00:00	data/PXTYUaANDURVhFBPopGX7WyYVdw1.jsonl	0 days 00:02:34.905000	Sitting	9	False	Low_intensity	2020-10-11	72.9642857142857	6.70810533971234	FALSE	FALSE
1642	SD09VS	2020-10-11 18:38:53.836000+00:00	72	2020-10-11 18:29:59+00:00	data/PXTYUaANDURVhFBPopGX7WyYVdw1.jsonl	0 days 00:08:54.836000	Sitting	10	False	Low_intensity	2020-10-11	72.9642857142857	6.70810533971234	FALSE	FALSE
1643	SL04AW	2020-08-13 14:26:21.216000+00:00	70	2020-08-13 14:19:59+00:00	data/KdVN2qCXCrYVDkYAR52LzwrdWJk1.jsonl	0 days 00:06:22.216000	Sitting at a computer	8	False	Low_intensity	2020-08-13	70.2881355932203	6.40326115043013	FALSE	FALSE
1644	SL04AW	2020-08-13 14:42:16.428000+00:00	70	2020-08-13 14:39:59+00:00	data/KdVN2qCXCrYVDkYAR52LzwrdWJk1.jsonl	0 days 00:02:17.428000	Computer tasks	9	False	Low_intensity	2020-08-13	70.2881355932203	6.40326115043013	FALSE	FALSE
1645	SL04AW	2020-08-13 15:12:54.453000+00:00	72	2020-08-13 15:09:59+00:00	data/KdVN2qCXCrYVDkYAR52LzwrdWJk1.jsonl	0 days 00:02:55.453000	Computer	10	False	Low_intensity	2020-08-13	70.2881355932203	6.40326115043013	FALSE	FALSE
1646	SL04AW	2020-08-13 16:16:54.014000+00:00	66	2020-08-13 16:09:59+00:00	data/KdVN2qCXCrYVDkYAR52LzwrdWJk1.jsonl	0 days 00:06:55.014000	Sititng	9	False	Low_intensity	2020-08-13	70.2881355932203	6.40326115043013	FALSE	FALSE
1647	SL04AW	2020-08-13 19:05:08.495000+00:00	71	2020-08-13 18:59:59+00:00	data/KdVN2qCXCrYVDkYAR52LzwrdWJk1.jsonl	0 days 00:05:09.495000	Went on a walk	8	False	Low_intensity	2020-08-13	70.2881355932203	6.40326115043013	FALSE	FALSE
1648	SL04AW	2020-08-14 12:27:41.347000+00:00	62	2020-08-14 12:19:59+00:00	data/KdVN2qCXCrYVDkYAR52LzwrdWJk1.jsonl	0 days 00:07:42.347000	Working at computer	9	False	Low_intensity	2020-08-14	70.2881355932203	6.40326115043013	FALSE	FALSE
1649	SL04AW	2020-08-14 12:38:15.862000+00:00	75	2020-08-14 12:29:59+00:00	data/KdVN2qCXCrYVDkYAR52LzwrdWJk1.jsonl	0 days 00:08:16.862000	Made lunch	9	False	Low_intensity	2020-08-14	70.2881355932203	6.40326115043013	FALSE	FALSE
1650	SL04AW	2020-08-14 16:10:01.984000+00:00	67	2020-08-14 16:09:59+00:00	data/KdVN2qCXCrYVDkYAR52LzwrdWJk1.jsonl	0 days 00:00:02.984000	Work at computer	10	False	Low_intensity	2020-08-14	70.2881355932203	6.40326115043013	FALSE	FALSE
1651	SL04AW	2020-08-14 16:31:09.197000+00:00	73	2020-08-14 16:29:59+00:00	data/KdVN2qCXCrYVDkYAR52LzwrdWJk1.jsonl	0 days 00:01:10.197000	Getting ready to go out	8	False	Low_intensity	2020-08-14	70.2881355932203	6.40326115043013	FALSE	FALSE
1652	SL04AW	2020-08-14 18:25:49.643000+00:00	83	2020-08-14 18:19:59+00:00	data/KdVN2qCXCrYVDkYAR52LzwrdWJk1.jsonl	0 days 00:05:50.643000	Eating tea	9	False	Low_intensity	2020-08-14	70.2881355932203	6.40326115043013	TRUE	FALSE
1653	SL04AW	2020-08-15 09:53:59.642000+00:00	69	2020-08-15 09:49:59+00:00	data/KdVN2qCXCrYVDkYAR52LzwrdWJk1.jsonl	0 days 00:04:00.642000	Sitting	9	False	Low_intensity	2020-08-15	70.2881355932203	6.40326115043013	FALSE	FALSE
1654	SL04AW	2020-08-15 10:07:29.712000+00:00	73	2020-08-15 09:59:59+00:00	data/KdVN2qCXCrYVDkYAR52LzwrdWJk1.jsonl	0 days 00:07:30.712000	Sitting	9	False	Low_intensity	2020-08-15	70.2881355932203	6.40326115043013	FALSE	FALSE
1655	SL04AW	2020-08-15 11:54:07.880000+00:00	71	2020-08-15 11:49:59+00:00	data/KdVN2qCXCrYVDkYAR52LzwrdWJk1.jsonl	0 days 00:04:08.880000	Sitting	9	False	Low_intensity	2020-08-15	70.2881355932203	6.40326115043013	FALSE	FALSE
1656	SL04AW	2020-08-15 13:22:27.644000+00:00	72	2020-08-15 13:19:59+00:00	data/KdVN2qCXCrYVDkYAR52LzwrdWJk1.jsonl	0 days 00:02:28.644000	Walking	8	False	Low_intensity	2020-08-15	70.2881355932203	6.40326115043013	FALSE	FALSE
1657	SL04AW	2020-08-15 14:41:13.381000+00:00	69	2020-08-15 14:39:59+00:00	data/KdVN2qCXCrYVDkYAR52LzwrdWJk1.jsonl	0 days 00:01:14.381000	Walking	9	False	Low_intensity	2020-08-15	70.2881355932203	6.40326115043013	FALSE	FALSE
1658	SL04AW	2020-08-15 14:56:41.266000+00:00	81	2020-08-15 14:49:59+00:00	data/KdVN2qCXCrYVDkYAR52LzwrdWJk1.jsonl	0 days 00:06:42.266000	Sitting	9	False	Low_intensity	2020-08-15	70.2881355932203	6.40326115043013	TRUE	FALSE
1659	SL04AW	2020-08-15 16:09:10.589000+00:00	72	2020-08-15 15:59:59+00:00	data/KdVN2qCXCrYVDkYAR52LzwrdWJk1.jsonl	0 days 00:09:11.589000	Driving	5	False	Low_intensity	2020-08-15	70.2881355932203	6.40326115043013	FALSE	FALSE
1660	SL04AW	2020-08-15 16:31:30.653000+00:00	66	2020-08-15 16:29:59+00:00	data/KdVN2qCXCrYVDkYAR52LzwrdWJk1.jsonl	0 days 00:01:31.653000	Sitting	8	False	Low_intensity	2020-08-15	70.2881355932203	6.40326115043013	FALSE	FALSE
1661	SL04AW	2020-08-15 18:54:20.506000+00:00	63	2020-08-15 18:49:59+00:00	data/KdVN2qCXCrYVDkYAR52LzwrdWJk1.jsonl	0 days 00:04:21.506000	Eating and sitting	5	False	Low_intensity	2020-08-15	70.2881355932203	6.40326115043013	FALSE	FALSE
1662	SL04AW	2020-08-15 19:05:11.975000+00:00	78	2020-08-15 18:59:59+00:00	data/KdVN2qCXCrYVDkYAR52LzwrdWJk1.jsonl	0 days 00:05:12.975000	Sitting	9	False	Low_intensity	2020-08-15	70.2881355932203	6.40326115043013	TRUE	FALSE
1663	SL04AW	2020-08-16 11:32:24.850000+00:00	64	2020-08-16 11:29:59+00:00	data/KdVN2qCXCrYVDkYAR52LzwrdWJk1.jsonl	0 days 00:02:25.850000	Driving	5	False	Low_intensity	2020-08-16	70.2881355932203	6.40326115043013	FALSE	FALSE
1664	SL04AW	2020-08-18 12:54:31.683000+00:00	74	2020-08-18 12:49:59+00:00	data/KdVN2qCXCrYVDkYAR52LzwrdWJk1.jsonl	0 days 00:04:32.683000	Eating	8	False	Low_intensity	2020-08-18	70.2881355932203	6.40326115043013	FALSE	FALSE
1665	SL04AW	2020-08-18 15:19:51.289000+00:00	68	2020-08-18 15:09:59+00:00	data/KdVN2qCXCrYVDkYAR52LzwrdWJk1.jsonl	0 days 00:09:52.289000	Driving	7	False	Low_intensity	2020-08-18	70.2881355932203	6.40326115043013	FALSE	FALSE
1666	SL04AW	2020-08-23 12:08:34.004000+00:00	74	2020-08-23 11:59:59+00:00	data/KdVN2qCXCrYVDkYAR52LzwrdWJk1.jsonl	0 days 00:08:35.004000	Packing	10	True	Low_intensity	2020-08-23	70.2881355932203	6.40326115043013	FALSE	FALSE
1667	SL04AW	2020-08-23 12:30:37.926000+00:00	72	2020-08-23 12:29:59+00:00	data/KdVN2qCXCrYVDkYAR52LzwrdWJk1.jsonl	0 days 00:00:38.926000	Packing	6	False	Low_intensity	2020-08-23	70.2881355932203	6.40326115043013	FALSE	FALSE
1668	SL04AW	2020-08-23 18:22:55.557000+00:00	63	2020-08-23 18:19:59+00:00	data/KdVN2qCXCrYVDkYAR52LzwrdWJk1.jsonl	0 days 00:02:56.557000	Walking	8	False	Low_intensity	2020-08-23	70.2881355932203	6.40326115043013	FALSE	FALSE
1669	SL04AW	2020-08-25 14:12:08.966000+00:00	63	2020-08-25 14:09:59+00:00	data/KdVN2qCXCrYVDkYAR52LzwrdWJk1.jsonl	0 days 00:02:09.966000	Driving	4	False	Low_intensity	2020-08-25	70.2881355932203	6.40326115043013	FALSE	FALSE
1670	SL04AW	2020-08-28 08:09:55.903000+00:00	63	2020-08-28 07:59:59+00:00	data/KdVN2qCXCrYVDkYAR52LzwrdWJk1.jsonl	0 days 00:09:56.903000	Sleep	8	False	Low_intensity	2020-08-28	70.2881355932203	6.40326115043013	FALSE	FALSE
1671	SL04AW	2020-08-28 08:20:47.132000+00:00	71	2020-08-28 08:19:59+00:00	data/KdVN2qCXCrYVDkYAR52LzwrdWJk1.jsonl	0 days 00:00:48.132000	Sitting	8	False	Low_intensity	2020-08-28	70.2881355932203	6.40326115043013	FALSE	FALSE
1672	SL04AW	2020-08-28 12:36:05.750000+00:00	71	2020-08-28 12:29:59+00:00	data/KdVN2qCXCrYVDkYAR52LzwrdWJk1.jsonl	0 days 00:06:06.750000	Sitting	8	False	Low_intensity	2020-08-28	70.2881355932203	6.40326115043013	FALSE	FALSE
1673	SL04AW	2020-09-01 14:02:01.600000+00:00	70	2020-09-01 13:59:59+00:00	data/KdVN2qCXCrYVDkYAR52LzwrdWJk1.jsonl	0 days 00:02:02.600000	Sitting in car	10	False	Low_intensity	2020-09-01	70.2881355932203	6.40326115043013	FALSE	FALSE
1674	SL04AW	2020-09-02 08:51:59.908000+00:00	74	2020-09-02 08:49:59+00:00	data/KdVN2qCXCrYVDkYAR52LzwrdWJk1.jsonl	0 days 00:02:00.908000	Eating breakfast	8	False	Low_intensity	2020-09-02	70.2881355932203	6.40326115043013	FALSE	FALSE
1675	SL04AW	2020-09-02 16:36:17.090000+00:00	62	2020-09-02 16:29:59+00:00	data/KdVN2qCXCrYVDkYAR52LzwrdWJk1.jsonl	0 days 00:06:18.090000	Sitting	9	False	Low_intensity	2020-09-02	70.2881355932203	6.40326115043013	FALSE	FALSE
1676	SL04AW	2020-09-02 16:47:29.632000+00:00	66	2020-09-02 16:39:59+00:00	data/KdVN2qCXCrYVDkYAR52LzwrdWJk1.jsonl	0 days 00:07:30.632000	Sitting	9	False	Low_intensity	2020-09-02	70.2881355932203	6.40326115043013	FALSE	FALSE
1677	SL04AW	2020-09-02 17:55:30.733000+00:00	77	2020-09-02 17:49:59+00:00	data/KdVN2qCXCrYVDkYAR52LzwrdWJk1.jsonl	0 days 00:05:31.733000	Sitting	9	False	Low_intensity	2020-09-02	70.2881355932203	6.40326115043013	TRUE	FALSE
1678	SL04AW	2020-09-03 11:15:14.987000+00:00	69	2020-09-03 11:09:59+00:00	data/KdVN2qCXCrYVDkYAR52LzwrdWJk1.jsonl	0 days 00:05:15.987000	Sitting	8	False	Low_intensity	2020-09-03	70.2881355932203	6.40326115043013	FALSE	FALSE
1679	SL04AW	2020-09-04 15:53:48.034000+00:00	67	2020-09-04 15:49:59+00:00	data/KdVN2qCXCrYVDkYAR52LzwrdWJk1.jsonl	0 days 00:03:49.034000	Passenger in car	8	False	Low_intensity	2020-09-04	70.2881355932203	6.40326115043013	FALSE	FALSE
1680	SL04AW	2020-09-05 17:24:29.053000+00:00	76	2020-09-05 17:19:59+00:00	data/KdVN2qCXCrYVDkYAR52LzwrdWJk1.jsonl	0 days 00:04:30.053000	Sitting	10	False	Low_intensity	2020-09-05	70.2881355932203	6.40326115043013	FALSE	FALSE
1681	SL04AW	2020-09-06 12:46:52.119000+00:00	72	2020-09-06 12:39:59+00:00	data/KdVN2qCXCrYVDkYAR52LzwrdWJk1.jsonl	0 days 00:06:53.119000	Speed walking	7	True	Low_intensity	2020-09-06	70.2881355932203	6.40326115043013	FALSE	FALSE
1682	SL04AW	2020-09-06 17:51:52.648000+00:00	67	2020-09-06 17:49:59+00:00	data/KdVN2qCXCrYVDkYAR52LzwrdWJk1.jsonl	0 days 00:01:53.648000	Driving	4	True	Low_intensity	2020-09-06	70.2881355932203	6.40326115043013	FALSE	FALSE
[truncated: 258 more rows]
