# Supplementary material for: Measuring Interoception: The CARdiac Elevation Detection Task
Source: Front Psychol. 2021 Aug 19;12:712896. doi: 10.3389/fpsyg.2021.712896 (PMC8416769; doi:10.3389/fpsyg.2021.712896)
Supplement: Supplementary file 4 [file Data_Sheet_3.CSV]

subject	ID	ias_score	bpq_score	wembs_score	stai_score	dep_score	anx_score	stress_score	Age	Sex	BMI
AD01SC	ad01sc	81	66	43	20	4	6	9	25	Female	20.81165453
AE04PV	ae04pv	90	54	48	7	3	6	3	21	Female	21.04804761
AG05WC	ag05wc	74	81	52	8	1	1	3	26	Female	23.38435374
ALL10P	all10p	97	106	61	12	2	7	2	24	Female	20.02884153
Anongpas11q	anongpas11q	75	45	51	10	4	2	8	46	Male	24.05693475
AP12NR	ap12nr	79	33	58	12	2	4	9	18	Female	20.07774787
AR04ADVDM	ar04advdm	74	69	55	10	2	5	7	24	Female	26.03749399
CC08SR	cc08sr	80	45	56	8	1	2	4	19	Male	25.59220998
CLI01M	cli01m	81	69	35	16	10	8	7	25	Male	22.85714286
CM11HC	cm11hc	63	51	50	15	8	0	8	27	Male	19.59183673
DA03WS	da03ws	87	66	49	15	1	2	9	23	Male	21.61974498
DAC03FR	dac03fr	79	60	38	18	4	3	10	44	Female	16.21771291
EC01CH	ec01ch	84	85	42	11	12	7	9	23	Male	21.06674327
el01dr	el01dr	97	48	60	13	2	2	2	50	Male	23.40750913
FM01K	fm01k	91	54	52	13	2	2	9	32	Female	22.32142857
JA12ED	ja07ed	88	78	51	12	1	5	2	28	Female	16.51473114
MK05SR	mk05sr	61	72	43	15	10	2	9	28	Female	22.5981405
WY08TTP	my08tts	72	52	55	16	0	4	2	28	Female	18.02595738
NaMi03Mi	nm08mr	76	90	41	13	6	4	8	26	Male	18.28571429
PI09CS	pi09cs	78	82	41	14	5	1	5	51	Female	26.49302563
PY11WL	py11wh	77	67	49	13	4	1	7	23	Female	24.609375
Rgw02Cedar	rgm216cdw	88	75	53	13	0	4	1	22	Male	21.13271344
SB12HS	sb12hs	81	58	37	17	7	1	7	22	Female	19.10009183
SC05HS	sc05hs	64	86	46	11	5	2	7	37	Male	29.06592681
SD07TS	sd07ts	84	73	48	9	11	5	3	20	Male	24.44727891
SD09VS	sd09vs	103	110	39	11	13	7	16	21	Female	27.09925101
Susanjane04ar	sj04ar	79	59	52	11	1	3	4	23	Male	17.53104456
SL04AW	sl04aw	87	94	48	13	2	3	5	23	Male	22.09317005
TW02SN	tw02sn	83	60	55	7	2	1	1	23	Male	26.0932752
YS04UL	ys04ul	96	75	52	11	4	2	4	21	Female	22.30814991
