# Supplementary material for: Measuring Interoception: The CARdiac Elevation Detection Task
Source: Front Psychol. 2021 Aug 19;12:712896. doi: 10.3389/fpsyg.2021.712896 (PMC8416769; doi:10.3389/fpsyg.2021.712896)
Supplement: Supplementary file 5 [file Data_Sheet_4.CSV]

subject	filter	negative_answers	positive_answers	answer_pairs	concordant_pairs	discordant_pairs	effect_size	pvalue
AD01SC	all	67.0	20.0	1340.0	961.5	378.5	0.43507462686567167	0.0016443896992358934
AD01SC	low_intensity_only	65.0	13.0	845.0	596.5	248.5	0.41183431952662725	0.009914527109959829
AE04PV	all	43.0	24.0	1032.0	433.0	599.0	-0.16085271317829458	0.8631950565025082
AE04PV	low_intensity_only	43.0	14.0	602.0	288.5	313.5	-0.04152823920265781	0.5954512731918351
AG05WC	all	48.0	35.0	1680.0	699.5	980.5	-0.16726190476190475	0.903972147999132
AG05WC	low_intensity_only	46.0	26.0	1196.0	498.0	698.0	-0.16722408026755853	0.881354972002047
ALL10P	all	19.0	7.0	133.0	56.5	76.5	-0.15037593984962405	0.7287585985370235
ALL10P	low_intensity_only	18.0	6.0	108.0	37.0	71.0	-0.3148148148148148	0.8790465294961651
AP12NR	all	26.0	11.0	286.0	145.0	141.0	0.013986013986013986	0.4801094776051997
AP12NR	low_intensity_only	26.0	10.0	260.0	130.0	130.0	0.0	0.5070501145265994
AR04ADVDM	all	39.0	31.0	1209.0	415.5	793.5	-0.31265508684863524	0.9876857326446065
AR04ADVDM	low_intensity_only	37.0	29.0	1073.0	366.0	707.0	-0.31780055917986955	0.98663720451099
Anongpas11q	all	11.0	3.0	33.0	18.0	15.0	0.09090909090909091	0.43786331028608283
Anongpas11q	low_intensity_only	11.0	3.0	33.0	18.0	15.0	0.09090909090909091	0.43786331028608283
CC08SR	all	17.0	3.0	51.0	13.0	38.0	-0.49019607843137253	0.916000169635256
CC08SR	low_intensity_only	16.0	2.0	32.0	12.5	19.5	-0.21875	0.7133216935961744
CLI01M	all	54.0	18.0	972.0	460.0	512.0	-0.053497942386831275	0.6350055887042378
CLI01M	low_intensity_only	52.0	17.0	884.0	437.5	446.5	-0.010180995475113122	0.5277963188308483
CM11HC	all	91.0	28.0	2548.0	1643.5	904.5	0.2900313971742543	0.01017843513704954
CM11HC	low_intensity_only	89.0	19.0	1691.0	1067.5	623.5	0.2625665286812537	0.036350431885211434
DA03WS	all	28.0	29.0	812.0	400.0	412.0	-0.014778325123152709	0.541576976737764
DA03WS	low_intensity_only	25.0	15.0	375.0	181.0	194.0	-0.034666666666666665	0.5779609837489823
DAC03FR	all	66.0	10.0	660.0	396.0	264.0	0.2	0.15604402696415964
DAC03FR	low_intensity_only	57.0	4.0	228.0	150.5	77.5	0.3201754385964912	0.1458829653547435
EC01CH	all	36.0	34.0	1224.0	852.5	371.5	0.3929738562091503	0.0023782370277276093
EC01CH	low_intensity_only	27.0	12.0	324.0	249.5	74.5	0.5401234567901234	0.004006889882826753
EL01DR	all	2.0	0.0	0.0	0.0	0.0		1.0
EL01DR	low_intensity_only	2.0	0.0	0.0	0.0	0.0		1.0
FM01K	all	140.0	32.0	4480.0	3860.5	619.5	0.7234375	8.681532941513892e-11
FM01K	low_intensity_only	133.0	16.0	2128.0	1779.0	349.0	0.6719924812030075	5.724665785517684e-06
JA12ED	all	20.0	8.0	160.0	140.5	19.5	0.75625	0.001097035635833136
JA12ED	low_intensity_only	19.0	8.0	152.0	132.5	19.5	0.743421052631579	0.001426516307831912
MK05SR	all	56.0	23.0	1288.0	774.5	513.5	0.20263975155279504	0.07952526205229699
MK05SR	low_intensity_only	55.0	17.0	935.0	519.5	415.5	0.11122994652406418	0.24638001579262647
NaMi03Mi	all	10.0	5.0	50.0	26.0	24.0	0.04	0.4749985895878024
NaMi03Mi	low_intensity_only	10.0	5.0	50.0	26.0	24.0	0.04	0.4749985895878024
PI09CS	all	60.0	19.0	1140.0	787.0	353.0	0.38070175438596493	0.0064418237418381995
PI09CS	low_intensity_only	59.0	17.0	1003.0	706.5	296.5	0.4087736789631107	0.005345049344889527
PY11WL	all	121.0	29.0	3509.0	2098.5	1410.5	0.19606725562838415	0.050608566426588446
PY11WL	low_intensity_only	117.0	23.0	2691.0	1609.5	1081.5	0.19620958751393533	0.06865262868442742
Rgw02Cedar	all	7.0	3.0	21.0	8.5	12.5	-0.19047619047619047	0.71737282555983
Rgw02Cedar	low_intensity_only	7.0	1.0	7.0	7.0	0.0	1.0	0.092556008307344
SB12HS	all	55.0	17.0	935.0	436.5	498.5	-0.06631016042780749	0.6622113416313933
SB12HS	low_intensity_only	54.0	16.0	864.0	402.5	461.5	-0.06828703703703703	0.6629291935807409
SC05HS	all	50.0	21.0	1050.0	586.0	464.0	0.11619047619047619	0.22244182476734758
SC05HS	low_intensity_only	49.0	19.0	931.0	508.5	422.5	0.09237379162191192	0.2801987216069897
SD07TS	all	91.0	47.0	4277.0	2155.5	2121.5	0.00794949731119944	0.47034990284900263
SD07TS	low_intensity_only	91.0	43.0	3913.0	1882.5	2030.5	-0.03782264247380526	0.6392041998627043
SD09VS	all	25.0	3.0	75.0	36.0	39.0	-0.04	0.559298331573114
SD09VS	low_intensity_only	24.0	1.0	24.0	0.0	24.0	-1.0	0.9592311241330319
SL04AW	all	52.0	7.0	364.0	226.5	137.5	0.2445054945054945	0.15059103423342035
SL04AW	low_intensity_only	52.0	4.0	208.0	115.0	93.0	0.10576923076923077	0.36882297334536784
Susanjane04ar	all	25.0	6.0	150.0	96.0	54.0	0.28	0.15051770282656968
Susanjane04ar	low_intensity_only	24.0	6.0	144.0	95.0	49.0	0.3194444444444444	0.11936636038757986
TW02SN	all	83.0	13.0	1079.0	719.5	359.5	0.3336422613531047	0.027136693531438005
TW02SN	low_intensity_only	83.0	13.0	1079.0	719.5	359.5	0.3336422613531047	0.027136693531438005
WY08TTP	all	37.0	20.0	740.0	477.5	262.5	0.2905405405405405	0.03594005084354581
WY08TTP	low_intensity_only	37.0	19.0	703.0	449.0	254.0	0.2773826458036984	0.04559073301477996
YS04UL	all	6.0	4.0	24.0	6.0	18.0	-0.5	0.9170967199029932
YS04UL	low_intensity_only	6.0	4.0	24.0	6.0	18.0	-0.5	0.9170967199029932
el01dr	all	25.0	20.0	500.0	362.0	138.0	0.448	0.005255022663202787
el01dr	low_intensity_only	24.0	19.0	456.0	321.0	135.0	0.40789473684210525	0.011481790685998933
